# Supplementary material for: A partial deletion within the meiosis-specific sporulation domain SPO22 of Tex11 is not associated with infertility in mice
Source: PLoS One. 2024 Sep 4;19(9):e0309974. doi: 10.1371/journal.pone.0309974 (PMC11373865; doi:10.1371/journal.pone.0309974)
Supplement: S3 Table — (XLSX) [file pone.0309974.s006.xlsx]

## Sheet: Table S3
Supplementary Table S3: Result table from a DESeq2 analysis from (Tex11Ex9-11del/Y gonads versus control testis)
Mouse Gene ID	Gene name	log2FC	FC	adj pValue
ENSMUSG00000033855	Ston1	-0.89221	0.538788	8.86802e-07
ENSMUSG00000055805	Fmnl1	-0.77358	0.584964	0.00238581
ENSMUSG00000061186	Sfmbt2	-0.666091	0.630212	0.0135461
ENSMUSG00000027993	Trim2	-2.29357	0.20397	0.119211
ENSMUSG00000061100	Retnla	-3.77413	0.0730924	0.119882
ENSMUSG00000036856	Wnt4	-2.73395	0.150314	0.155288
ENSMUSG00000106862	Gm42811	0.431555	1.34869	0.203405
ENSMUSG00000074067	Gm10619	0.392666	1.31282	0.203405
ENSMUSG00000039936	Pik3cd	-0.471996	0.720966	0.203405
ENSMUSG00000050777	Tmem37	-0.813186	0.569124	0.203405
ENSMUSG00000097451	Rian	-2.1261	0.229077	0.203405
ENSMUSG00000006522	Itih3	-2.74752	0.148907	0.203405
ENSMUSG00000019467	Arhgef25	0.709572	1.63532	0.219418
ENSMUSG00000040612	Ildr2	-2.17752	0.221055	0.219418
ENSMUSG00000039735	Fnbp1l	-0.745751	0.596357	0.322217
ENSMUSG00000032115	Hyou1	0.207752	1.15489	0.343732
ENSMUSG00000023224	Serping1	-1.64655	0.319403	0.343732
ENSMUSG00000027656	Ccn5	-1.80648	0.285887	0.343732
ENSMUSG00000073418	C4b	-1.62176	0.324938	0.357089
ENSMUSG00000024164	C3	-2.66915	0.157219	0.357089
ENSMUSG00000015745	Plekho1	-0.641328	0.641123	0.377466
ENSMUSG00000116751	Gm49793	0.679789	1.60191	0.389629
ENSMUSG00000015396	Cd83	-2.60588	0.164268	0.389629
ENSMUSG00000031709	Tbc1d9	-0.419682	0.747589	0.472277
ENSMUSG00000040026	Saa3	-3.57142	0.0841194	0.567583
ENSMUSG00000102482	Gm37924	0.457742	1.37339	0.594172
ENSMUSG00000110737	4930444F02Rik	0.253751	1.1923	0.594172
ENSMUSG00000030847	Bag3	-0.412074	0.751542	0.594172
ENSMUSG00000041797	Abca9	-0.428455	0.743057	0.594172
ENSMUSG00000110670	Gm30132	0.35873	1.2823	0.622004
ENSMUSG00000053199	Arhgap20	0.27175	1.20727	0.622004
ENSMUSG00000105270	Gm42863	0.425589	1.34312	0.640774
ENSMUSG00000023266	Frs3	0.36362	1.28665	0.640774
ENSMUSG00000053931	Cnn3	-1.57618	0.335369	0.640774
ENSMUSG00000054169	Ceacam10	-2.31277	0.201274	0.640774
ENSMUSG00000024456	Diaph1	0.286733	1.21987	0.672938
ENSMUSG00000001036	Epn2	0.282825	1.21658	0.672938
ENSMUSG00000027784	Ppm1l	-0.44683	0.733653	0.672938
ENSMUSG00000032841	Prr5l	-1.16277	0.446655	0.677069
ENSMUSG00000037573	Tob1	-0.334612	0.792998	0.683522
ENSMUSG00000048612	Myof	-1.27842	0.412247	0.702248
ENSMUSG00000033174	Mgll	0.232808	1.17512	0.703551
ENSMUSG00000111891	Gm47366	0.736083	1.66565	0.770227
ENSMUSG00000033712	Ccar2	0.246344	1.1862	0.770227
ENSMUSG00000108448	Gm21269	0.2407	1.18157	0.770227
ENSMUSG00000023010	Tmbim6	-0.223193	0.856667	0.770227
ENSMUSG00000036249	Rbm43	-0.421582	0.746606	0.770227
ENSMUSG00000043953	Ccrl2	-1.00769	0.497343	0.770227
ENSMUSG00000086594	Nudt12os	-1.10343	0.465409	0.770227
ENSMUSG00000001435	Col18a1	-1.14577	0.451948	0.770227
ENSMUSG00000018927	Ccl6	-2.82914	0.140716	0.770227
ENSMUSG00000042184	1700069L16Rik	0.880035	1.84042	0.803574
ENSMUSG00000082286	Pisd-ps1	0.437453	1.35421	0.822078
ENSMUSG00000051695	Pcbp1	0.208988	1.15588	0.822078
ENSMUSG00000090671	Gm5067	-2.18081	0.220552	0.822078
ENSMUSG00000018322	Tomm34	0.284457	1.21795	0.825287
ENSMUSG00000073430	Gm10505	0.324269	1.25203	0.837806
ENSMUSG00000006456	Rbm14	0.28244	1.21625	0.837806
ENSMUSG00000087162	Gm14244	0.227081	1.17046	0.837806
ENSMUSG00000032409	Atr	0.164298	1.12062	0.837806
ENSMUSG00000094655	Gm25360	0.449778	1.36583	0.83944
ENSMUSG00000046491	C1qtnf2	-0.749867	0.594658	0.83944
ENSMUSG00000022419	Deptor	-1.33488	0.396426	0.83944
ENSMUSG00000034206	Polq	0.324864	1.25255	0.905876
ENSMUSG00000033904	Ccp110	0.237167	1.17868	0.962354
ENSMUSG00000108794	Gm45195	3.60553	12.1723	0.999985
ENSMUSG00000096997	Gm26791	3.52962	11.5484	0.999985
ENSMUSG00000086955	1700021L23Rik	3.46856	11.0698	0.999985
ENSMUSG00000095279	Gm10067	3.4575	10.9853	0.999985
ENSMUSG00000099858	Gm6652	3.44756	10.9099	0.999985
ENSMUSG00000050783	Htr1f	3.43352	10.8042	0.999985
ENSMUSG00000107584	Gm18716	3.42927	10.7724	0.999985
ENSMUSG00000115902	AC113595.1	3.29239	9.79737	0.999985
ENSMUSG00000097183	Gm17501	3.27828	9.702	0.999985
ENSMUSG00000103135	Gm37979	3.23134	9.39141	0.999985
ENSMUSG00000088447	Gm22186	3.23102	9.38934	0.999985
ENSMUSG00000086726	Gm9458	3.21843	9.30776	0.999985
ENSMUSG00000084990	Gm14549	3.21041	9.25616	0.999985
ENSMUSG00000081189	Hspd1-ps4	3.1984	9.1794	0.999985
ENSMUSG00000106999	Gm42734	3.18245	9.07848	0.999985
ENSMUSG00000062319	Gm10115	3.18042	9.06568	0.999985
ENSMUSG00000085649	A730032A03Rik	3.1754	9.03424	0.999985
ENSMUSG00000104667	Gm4961	3.16108	8.94499	0.999985
ENSMUSG00000078507	Aadacl3	3.12298	8.71184	0.999985
ENSMUSG00000041380	Htr2c	3.1078	8.6207	0.999985
ENSMUSG00000038651	Sycp2l	3.07654	8.43589	0.999985
ENSMUSG00000088602	Gm24191	3.06046	8.34241	0.999985
ENSMUSG00000089753	Cd300ld2	3.05339	8.30162	0.999985
ENSMUSG00000026630	Batf3	3.04071	8.22897	0.999985
ENSMUSG00000114846	Gm29927	3.03395	8.19049	0.999985
ENSMUSG00000095661	Gm8935	3.01492	8.08316	0.999985
ENSMUSG00000114945	Gm48265	3.01041	8.05791	0.999985
ENSMUSG00000088268	Gm24776	2.99578	7.97664	0.999985
ENSMUSG00000068232	Vmn1r42	2.99231	7.95745	0.999985
ENSMUSG00000080850	Gm12439	2.98573	7.92125	0.999985
ENSMUSG00000064252	Olfr329	2.98403	7.91192	0.999985
ENSMUSG00000065738	Gm24494	2.98164	7.89882	0.999985
ENSMUSG00000089129	Gm26407	2.98161	7.89867	0.999985
ENSMUSG00000095332	Gm9821	2.9811	7.89586	0.999985
ENSMUSG00000020229	Slc5a4a	2.97684	7.87263	0.999985
ENSMUSG00000107244	Gm43699	2.97354	7.85461	0.999985
ENSMUSG00000093806	Asmt	2.97253	7.84914	0.999985
ENSMUSG00000085095	Gm15635	2.96863	7.82793	0.999985
ENSMUSG00000107123	Vmn2r-ps25	2.9589	7.77533	0.999985
ENSMUSG00000107891	Gm5051	2.94788	7.71616	0.999985
ENSMUSG00000084851	Gm11267	2.87883	7.35551	0.999985
ENSMUSG00000024650	Slc22a6	2.87538	7.33798	0.999985
ENSMUSG00000115575	Gm49024	2.87187	7.32011	0.999985
ENSMUSG00000117375	Gm33373	2.87167	7.31913	0.999985
ENSMUSG00000117797	2900057B20Rik	2.86743	7.29765	0.999985
ENSMUSG00000089427	Gm26005	2.86737	7.29732	0.999985
ENSMUSG00000107566	Gm44332	2.86681	7.2945	0.999985
ENSMUSG00000113441	Gm40438	2.85539	7.23698	0.999985
ENSMUSG00000102929	Gm37154	2.84346	7.17738	0.999985
ENSMUSG00000111555	Gm47326	2.83959	7.15818	0.999985
ENSMUSG00000050108	Bpifc	2.83863	7.15342	0.999985
ENSMUSG00000108865	Gm44617	2.83786	7.14959	0.999985
ENSMUSG00000118248	Gm50279	2.82685	7.09523	0.999985
ENSMUSG00000105672	Gm42816	2.80655	6.99607	0.999985
ENSMUSG00000072852	2310040G07Rik	2.78528	6.89371	0.999985
ENSMUSG00000072249	Fthl17f	2.75507	6.75088	0.999985
ENSMUSG00000091952	Gm17709	2.74689	6.71268	0.999985
ENSMUSG00000063446	Plppr1	2.74463	6.70216	0.999985
ENSMUSG00000118104	Gm50189	2.74076	6.68421	0.999985
ENSMUSG00000102981	Gm38322	2.73636	6.66386	0.999985
ENSMUSG00000068431	Olfr742	2.73467	6.65608	0.999985
ENSMUSG00000067064	Olfr1416	2.72858	6.62804	0.999985
ENSMUSG00000083796	Gm13369	2.72733	6.6223	0.999985
ENSMUSG00000116959	Gm49604	2.72527	6.61286	0.999985
ENSMUSG00000102549	Gm38137	2.71984	6.58798	0.999985
ENSMUSG00000091908	Gm17231	2.71919	6.58502	0.999985
ENSMUSG00000097187	Gm19426	2.71514	6.56659	0.999985
ENSMUSG00000107688	Gm44091	2.7092	6.53961	0.999985
ENSMUSG00000094991	Gm21718	2.70622	6.52611	0.999985
ENSMUSG00000110593	Gm45822	2.70468	6.51913	0.999985
ENSMUSG00000106158	Gm43216	2.69898	6.49344	0.999985
ENSMUSG00000051680	Olfr693	2.69733	6.48602	0.999985
ENSMUSG00000103412	Gm37340	2.69553	6.47794	0.999985
ENSMUSG00000092482	Gm20531	2.69396	6.47085	0.999985
ENSMUSG00000107526	1700003I16Rik	2.68658	6.43786	0.999985
ENSMUSG00000061115	Gm17113	2.6844	6.42812	0.999985
ENSMUSG00000116274	Gm18724	2.68265	6.42035	0.999985
ENSMUSG00000110038	Gm45570	2.68186	6.41683	0.999985
ENSMUSG00000106486	Gm9771	2.68005	6.4088	0.999985
ENSMUSG00000096349	Gm22513	2.66509	6.34266	0.999985
ENSMUSG00000118479	Gm32514	2.6626	6.33173	0.999985
ENSMUSG00000107660	Gm6559	2.65713	6.30777	0.999985
ENSMUSG00000105597	4633401B06Rik	2.63169	6.19752	0.999985
ENSMUSG00000111626	Gm48738	2.62178	6.15508	0.999985
ENSMUSG00000111884	Gm19612	2.61852	6.14119	0.999985
ENSMUSG00000105514	Gm42913	2.61425	6.12304	0.999985
ENSMUSG00000045471	Hcrt	2.61323	6.11874	0.999985
ENSMUSG00000085881	Gm15912	2.60815	6.09721	0.999985
ENSMUSG00000044719	E230025N22Rik	2.60017	6.0636	0.999985
ENSMUSG00000096361	Gm5814	2.59747	6.05224	0.999985
ENSMUSG00000105456	Gm43745	2.59336	6.03501	0.999985
ENSMUSG00000090243	Gm16103	2.59096	6.02499	0.999985
ENSMUSG00000118369	Gm30541	2.58723	6.00944	0.999985
ENSMUSG00000090039	Gm15894	2.58315	5.99248	0.999985
ENSMUSG00000103039	Gm37123	2.57847	5.97304	0.999985
ENSMUSG00000112049	Gm48269	2.56946	5.93586	0.999985
ENSMUSG00000041062	Mslnl	2.53724	5.80478	0.999985
ENSMUSG00000040405	Havcr1	2.5351	5.79615	0.999985
ENSMUSG00000116665	E130310I04Rik	2.53297	5.7876	0.999985
ENSMUSG00000108702	Gm9333	2.52819	5.76847	0.999985
ENSMUSG00000085864	C330019F10Rik	2.52215	5.74437	0.999985
ENSMUSG00000107043	Gm42849	2.51077	5.69925	0.999985
ENSMUSG00000103422	Gm37536	2.50721	5.68519	0.999985
ENSMUSG00000112249	Gm30262	2.50381	5.6718	0.999985
ENSMUSG00000060424	Pantr1	2.48702	5.60617	0.999985
ENSMUSG00000097127	Gm26886	2.45438	5.48076	0.999985
ENSMUSG00000081270	Gm11653	2.44512	5.44571	0.999985
ENSMUSG00000086199	Bcas3os1	2.43801	5.41894	0.999985
ENSMUSG00000086103	Gm11832	2.42824	5.38237	0.999985
ENSMUSG00000056782	Olfr667	2.41611	5.33732	0.999985
ENSMUSG00000114605	C130051F05Rik	2.39292	5.25218	0.999985
ENSMUSG00000110689	Gm45731	2.38207	5.21285	0.999985
ENSMUSG00000114434	Gm48360	2.381	5.20899	0.999985
ENSMUSG00000108260	Gm3793	2.37264	5.17888	0.999985
ENSMUSG00000118007	Gm50254	2.36729	5.15972	0.999985
ENSMUSG00000117441	Gm50021	2.35913	5.1306	0.999985
ENSMUSG00000082361	Btc	2.35432	5.11355	0.999985
ENSMUSG00000107817	Gm38840	2.35234	5.10654	0.999985
ENSMUSG00000105372	Mir327	2.34762	5.08984	0.999985
ENSMUSG00000044703	Phf11a	2.34463	5.07931	0.999985
ENSMUSG00000090024	Gm16350	2.33935	5.06076	0.999985
ENSMUSG00000079703	Ssxb8	2.33007	5.02828	0.999985
ENSMUSG00000101397	Mug-ps1	2.31306	4.96936	0.999985
ENSMUSG00000112256	Gm48077	2.30589	4.94472	0.999985
ENSMUSG00000085774	Gm13055	2.30318	4.93543	0.999985
ENSMUSG00000054938	Olfr1346	2.30187	4.93097	0.999985
ENSMUSG00000067261	Foxd3	2.30173	4.93048	0.999985
ENSMUSG00000102194	Gm38169	2.29775	4.91689	0.999985
ENSMUSG00000102038	Gm12345	2.29487	4.9071	0.999985
ENSMUSG00000070383	Olfr389	2.29301	4.90078	0.999985
ENSMUSG00000113631	Gm48745	2.275	4.83998	0.999985
ENSMUSG00000040505	Abcg5	2.26586	4.8094	0.999985
ENSMUSG00000102408	4930568G15Rik	2.25546	4.77487	0.999985
ENSMUSG00000115409	Gm8139	2.24894	4.75334	0.999985
ENSMUSG00000087242	C78197	2.24879	4.75283	0.999985
ENSMUSG00000091117	Gm9064	2.24872	4.7526	0.999985
ENSMUSG00000105720	Gm42440	2.24817	4.7508	0.999985
ENSMUSG00000000731	Aire	2.24026	4.72483	0.999985
ENSMUSG00000082213	Gm12102	2.23822	4.71816	0.999985
ENSMUSG00000084592	Mir1898	2.23678	4.71344	0.999985
ENSMUSG00000113123	Gm40864	2.23638	4.71215	0.999985
ENSMUSG00000083339	Gm11693	2.23299	4.70108	0.999985
ENSMUSG00000106970	Gm43377	2.22979	4.69065	0.999985
ENSMUSG00000105935	Gm43628	2.22814	4.6853	0.999985
ENSMUSG00000103656	Gm37205	2.22751	4.68326	0.999985
ENSMUSG00000019464	Ptger1	2.22026	4.65979	0.999985
ENSMUSG00000093975	Vmn2r-ps19	2.22025	4.65974	0.999985
ENSMUSG00000105111	Gm43310	2.21174	4.63233	0.999985
ENSMUSG00000065591	Gm22753	2.18422	4.5448	0.999985
ENSMUSG00000089475	Gm25363	2.182	4.53781	0.999985
ENSMUSG00000116775	Gm49769	2.1745	4.51429	0.999985
ENSMUSG00000110151	Gm38416	2.17231	4.50743	0.999985
ENSMUSG00000114171	Gm18313	2.15929	4.46695	0.999985
ENSMUSG00000088990	Gm22767	2.1532	4.44815	0.999985
ENSMUSG00000112420	Gm48543	2.15109	4.44162	0.999985
ENSMUSG00000032985	5730522E02Rik	2.1499	4.43796	0.999985
ENSMUSG00000114235	F530104D19Rik	2.1478	4.4315	0.999985
ENSMUSG00000104170	Gm37702	2.14738	4.43023	0.999985
ENSMUSG00000087200	Lrp8os3	2.14279	4.41614	0.999985
ENSMUSG00000114401	Gm38604	2.14274	4.41601	0.999985
ENSMUSG00000048473	Sult6b2	2.13815	4.40197	0.999985
ENSMUSG00000084938	BB557941	2.13594	4.39522	0.999985
ENSMUSG00000087660	B230398E01Rik	2.13564	4.39432	0.999985
ENSMUSG00000095697	Mir683-1	2.1349	4.39208	0.999985
ENSMUSG00000115767	Gm10366	2.1343	4.39023	0.999985
ENSMUSG00000085663	Gm15718	2.13258	4.38499	0.999985
ENSMUSG00000105708	Gm36070	2.13162	4.38209	0.999985
ENSMUSG00000113315	Gm8227	2.13007	4.3774	0.999985
ENSMUSG00000113037	Gm36550	2.12404	4.35913	0.999985
ENSMUSG00000115326	Gm35019	2.12373	4.35818	0.999985
ENSMUSG00000113746	Gm48242	2.1222	4.35356	0.999985
ENSMUSG00000022494	Shisa9	2.11217	4.32341	0.999985
ENSMUSG00000056564	Olfr324	2.10893	4.3137	0.999985
ENSMUSG00000055775	Myh8	2.10208	4.29328	0.999985
ENSMUSG00000078289	Gm10923	2.09859	4.28291	0.999985
ENSMUSG00000099706	Gm29536	2.09795	4.28101	0.999985
ENSMUSG00000078324	Btbd35f14	2.09376	4.2686	0.999985
ENSMUSG00000079269	Gm3676	2.07656	4.21801	0.999985
ENSMUSG00000067870	Rpl31-ps8	2.07437	4.21161	0.999985
ENSMUSG00000109731	Gm45425	2.07183	4.2042	0.999985
ENSMUSG00000026253	Chrng	2.06866	4.19497	0.999985
ENSMUSG00000117640	Gm7411	2.04843	4.13657	0.999985
ENSMUSG00000070342	Gm10287	2.04382	4.12335	0.999985
ENSMUSG00000102478	BC085271	2.04113	4.11567	0.999985
ENSMUSG00000099913	Gm28551	2.03679	4.10333	0.999985
ENSMUSG00000105671	Gm31306	2.03507	4.09843	0.999985
ENSMUSG00000114761	Gm47242	2.03322	4.09316	0.999985
ENSMUSG00000030117	Gdf3	2.03175	4.08899	0.999985
ENSMUSG00000090305	Gm5459	2.0307	4.08603	0.999985
ENSMUSG00000087629	Gm12246	2.02935	4.08222	0.999985
ENSMUSG00000034997	Htr2a	2.02574	4.072	0.999985
ENSMUSG00000102808	5430420F09Rik	2.02412	4.06745	0.999985
ENSMUSG00000096151	Olfr477	2.0241	4.06738	0.999985
ENSMUSG00000114317	Gm49873	2.02199	4.06143	0.999985
ENSMUSG00000065258	Gm23969	2.0206	4.05753	0.999985
ENSMUSG00000087714	Gm25827	2.01781	4.04968	0.999985
ENSMUSG00000118160	Gm50347	2.01116	4.03105	0.999985
ENSMUSG00000081244	Gm13529	2.00919	4.02557	0.999985
ENSMUSG00000095664	Vmn2r67	2.00832	4.02314	0.999985
ENSMUSG00000118140	Gm4949	2.00816	4.0227	0.999985
ENSMUSG00000081310	Gm14054	2.0066	4.01834	0.999985
ENSMUSG00000115702	Gm5206	2.00393	4.01092	0.999985
ENSMUSG00000030156	Cd69	2.00294	4.00815	0.999985
ENSMUSG00000082352	Gm13228	2.00229	4.00634	0.999985
ENSMUSG00000091313	Fth-ps2	1.99978	3.9994	0.999985
ENSMUSG00000079484	Phyhd1	1.99726	3.99242	0.999985
ENSMUSG00000103293	Gm5842	1.9971	3.99197	0.999985
ENSMUSG00000080744	Gm12710	1.99435	3.98437	0.999985
ENSMUSG00000110429	Gm2059	1.99336	3.98165	0.999985
ENSMUSG00000041710	Trpc5	1.9914	3.97623	0.999985
ENSMUSG00000110195	Pde2a	1.98796	3.96676	0.999985
ENSMUSG00000043727	F830045P16Rik	1.97526	3.93199	0.999985
ENSMUSG00000064354	mt-Co2	1.97024	3.91834	0.999985
ENSMUSG00000081747	Rpl7a-ps9	1.96505	3.90426	0.999985
ENSMUSG00000082481	Rps12-ps19	1.96419	3.90195	0.999985
ENSMUSG00000045019	Acer1	1.96385	3.90102	0.999985
ENSMUSG00000115588	Gm18533	1.96138	3.89434	0.999985
ENSMUSG00000043029	Trpv3	1.95997	3.89054	0.999985
ENSMUSG00000110636	Gm39397	1.95965	3.88968	0.999985
ENSMUSG00000115441	Gm34759	1.95228	3.86984	0.999985
ENSMUSG00000065687	Gm23734	1.94741	3.85682	0.999985
ENSMUSG00000065873	n-R5s183	1.94382	3.84724	0.999985
ENSMUSG00000085035	Gm12031	1.94322	3.84563	0.999985
ENSMUSG00000105053	Gm43064	1.93981	3.83656	0.999985
ENSMUSG00000083139	Gm12418	1.93864	3.83344	0.999985
ENSMUSG00000091408	Gm6728	1.93668	3.82823	0.999985
ENSMUSG00000110703	Gm45821	1.92945	3.8091	0.999985
ENSMUSG00000088478	Mir1946b	1.92827	3.80598	0.999985
ENSMUSG00000093426	Vmn2r-ps123	1.92589	3.7997	0.999985
ENSMUSG00000097229	Platr23	1.92587	3.79966	0.999985
ENSMUSG00000082279	Gm12870	1.92512	3.79769	0.999985
ENSMUSG00000030664	Sox6os	1.92501	3.79738	0.999985
ENSMUSG00000117400	Gm50057	1.92356	3.79359	0.999985
ENSMUSG00000095865	Gm13237	1.92216	3.7899	0.999985
ENSMUSG00000099484	Gm28282	1.9221	3.78975	0.999985
ENSMUSG00000072115	Ang	1.9192	3.78213	0.999985
ENSMUSG00000090779	Gm17110	1.91852	3.78035	0.999985
ENSMUSG00000110516	Gm45758	1.9166	3.77533	0.999985
ENSMUSG00000111471	Gm47350	1.9129	3.76566	0.999985
ENSMUSG00000079466	Prdm12	1.91194	3.76315	0.999985
ENSMUSG00000085250	Gm15234	1.9054	3.74613	0.999985
ENSMUSG00000085116	Gm2735	1.90524	3.7457	0.999985
ENSMUSG00000099552	9830004L10Rik	1.90417	3.74294	0.999985
ENSMUSG00000084083	Gm15782	1.90098	3.73467	0.999985
ENSMUSG00000090436	Vmn2r75	1.89905	3.72967	0.999985
ENSMUSG00000067519	Olfr262	1.89861	3.72855	0.999985
ENSMUSG00000116817	Gm5679	1.89588	3.7215	0.999985
ENSMUSG00000025383	Il23a	1.89554	3.72061	0.999985
ENSMUSG00000118399	Gm18917	1.89489	3.71894	0.999985
ENSMUSG00000086442	Gm11722	1.88692	3.69844	0.999985
ENSMUSG00000102925	Gm37150	1.88407	3.69116	0.999985
ENSMUSG00000001166	Oas1c	1.88394	3.69081	0.999985
ENSMUSG00000112040	Gm47396	1.88179	3.68532	0.999985
ENSMUSG00000114569	Gm35215	1.88102	3.68336	0.999985
ENSMUSG00000110690	Gm18001	1.88034	3.68161	0.999985
ENSMUSG00000107079	Gm35648	1.87963	3.6798	0.999985
ENSMUSG00000104916	Gm42830	1.87935	3.67911	0.999985
ENSMUSG00000113531	Gm2915	1.87895	3.67807	0.999985
ENSMUSG00000105534	Gm42435	1.87733	3.67395	0.999985
ENSMUSG00000104945	Gm35715	1.87064	3.65694	0.999985
ENSMUSG00000098898	Gm27754	1.86954	3.65415	0.999985
ENSMUSG00000114938	Gm48134	1.86581	3.64473	0.999985
ENSMUSG00000099407	1700060O08Rik	1.86522	3.64323	0.999985
ENSMUSG00000108492	Rpl18a-ps4	1.86453	3.64149	0.999985
ENSMUSG00000109754	Gm39214	1.85743	3.62362	0.999985
ENSMUSG00000022220	Adcy4	1.85665	3.62167	0.999985
ENSMUSG00000037738	Nek5	1.85406	3.61515	0.999985
ENSMUSG00000115487	Gm49148	1.8486	3.60151	0.999985
ENSMUSG00000044757	Gm6430	1.84711	3.59779	0.999985
ENSMUSG00000107396	4930425L21Rik	1.84208	3.58526	0.999985
ENSMUSG00000111495	Gm5366	1.8352	3.5682	0.999985
ENSMUSG00000116270	Gm1600	1.83202	3.56035	0.999985
ENSMUSG00000112742	Gm31793	1.82909	3.55313	0.999985
ENSMUSG00000113899	Gm9595	1.82765	3.54959	0.999985
ENSMUSG00000074637	Sox2	1.82572	3.54484	0.999985
ENSMUSG00000082969	Gm12630	1.82244	3.53679	0.999985
ENSMUSG00000110263	Gm45652	1.82148	3.53443	0.999985
ENSMUSG00000022766	Serpind1	1.82105	3.53338	0.999985
ENSMUSG00000105020	Gm7205	1.81764	3.52505	0.999985
ENSMUSG00000085885	Gm11906	1.81739	3.52442	0.999985
ENSMUSG00000112895	Gm47567	1.81577	3.52048	0.999985
ENSMUSG00000113976	Gm18243	1.8144	3.51714	0.999985
ENSMUSG00000109485	Gm45016	1.81301	3.51374	0.999985
ENSMUSG00000039358	Drd5	1.81028	3.5071	0.999985
ENSMUSG00000086523	Gm13499	1.80831	3.50232	0.999985
ENSMUSG00000107340	Gm42789	1.8043	3.4926	0.999985
ENSMUSG00000048231	H2-M10.4	1.80141	3.48561	0.999985
ENSMUSG00000111414	Gm18103	1.80046	3.4833	0.999985
ENSMUSG00000094785	Gm24661	1.79944	3.48085	0.999985
ENSMUSG00000086269	Tmcc3os	1.79913	3.48011	0.999985
ENSMUSG00000118163	Gm41757	1.79905	3.4799	0.999985
ENSMUSG00000064565	Gm24145	1.79838	3.47828	0.999985
ENSMUSG00000105202	C230031I18Rik	1.79682	3.47453	0.999985
ENSMUSG00000093176	Mir5119	1.7964	3.47353	0.999985
ENSMUSG00000103546	Gm37666	1.79373	3.4671	0.999985
ENSMUSG00000113072	Gm47820	1.79336	3.46621	0.999985
ENSMUSG00000105097	Gm42133	1.79107	3.46072	0.999985
ENSMUSG00000114492	Gm9984	1.78883	3.45535	0.999985
ENSMUSG00000106450	Gm43018	1.78434	3.44461	0.999985
ENSMUSG00000085975	Gm13572	1.78285	3.44105	0.999985
ENSMUSG00000088689	Scarna17	1.78241	3.44	0.999985
ENSMUSG00000085713	Gm15736	1.78206	3.43917	0.999985
ENSMUSG00000085187	Gm13860	1.78063	3.43576	0.999985
ENSMUSG00000089613	Gm23504	1.77724	3.4277	0.999985
ENSMUSG00000102293	Gm37541	1.77686	3.42679	0.999985
ENSMUSG00000087319	Gm15907	1.77018	3.41096	0.999985
ENSMUSG00000068859	Sp9	1.77007	3.4107	0.999985
ENSMUSG00000116627	Gm30124	1.76997	3.41047	0.999985
ENSMUSG00000111263	Gm7680	1.76831	3.40655	0.999985
ENSMUSG00000110255	Gm45400	1.76749	3.40462	0.999985
ENSMUSG00000081451	Gm12734	1.76556	3.40005	0.999985
ENSMUSG00000112243	Gm47342	1.76553	3.4	0.999985
ENSMUSG00000108597	Gm44708	1.76332	3.39478	0.999985
ENSMUSG00000086207	Gm14717	1.76189	3.39141	0.999985
ENSMUSG00000100763	Gm28777	1.75701	3.37997	0.999985
ENSMUSG00000081993	Gm8475	1.75636	3.37845	0.999985
ENSMUSG00000089821	Efhd1os	1.75475	3.37469	0.999985
ENSMUSG00000081325	Gm12599	1.75287	3.37029	0.999985
ENSMUSG00000106361	Gm35066	1.75258	3.36961	0.999985
ENSMUSG00000115356	Gm2581	1.75086	3.3656	0.999985
ENSMUSG00000054206	Gzmm	1.7499	3.36336	0.999985
ENSMUSG00000103195	Gm37644	1.74356	3.34861	0.999985
ENSMUSG00000105217	Gm42873	1.74129	3.34333	0.999985
ENSMUSG00000096921	Gm26822	1.74001	3.34038	0.999985
ENSMUSG00000090439	Gm17455	1.73983	3.33996	0.999985
ENSMUSG00000102595	Gm30097	1.7375	3.33457	0.999985
ENSMUSG00000073652	Apol7d	1.73679	3.33293	0.999985
ENSMUSG00000104918	Gm42944	1.73619	3.33153	0.999985
ENSMUSG00000083344	Gm7363	1.73584	3.33074	0.999985
ENSMUSG00000113341	9430031K09Rik	1.73503	3.32887	0.999985
ENSMUSG00000117929	Gm6663	1.73176	3.32132	0.999985
ENSMUSG00000110767	Gm31432	1.73126	3.32017	0.999985
ENSMUSG00000087361	0610043K17Rik	1.73085	3.31923	0.999985
ENSMUSG00000113796	Gm36426	1.72818	3.31311	0.999985
ENSMUSG00000102614	Gm37843	1.72705	3.31051	0.999985
ENSMUSG00000113666	Gm35725	1.72606	3.30822	0.999985
ENSMUSG00000029491	Pde6b	1.72558	3.30714	0.999985
ENSMUSG00000111982	Gm35135	1.72512	3.30608	0.999985
ENSMUSG00000091561	Gm6665	1.72464	3.30498	0.999985
ENSMUSG00000110404	Rnf223	1.72385	3.30318	0.999985
ENSMUSG00000080943	Gm13130	1.72329	3.30188	0.999985
ENSMUSG00000032915	Adgre4	1.72292	3.30105	0.999985
ENSMUSG00000089667	Gm15914	1.7215	3.29779	0.999985
ENSMUSG00000076532	Igkv4-91	1.72078	3.29615	0.999985
ENSMUSG00000109427	Gm45845	1.71964	3.29355	0.999985
ENSMUSG00000114981	Gm34093	1.71963	3.29353	0.999985
ENSMUSG00000060988	Galnt13	1.71761	3.28891	0.999985
ENSMUSG00000097784	A430105J06Rik	1.71603	3.28531	0.999985
ENSMUSG00000085539	Gm15561	1.71313	3.27872	0.999985
ENSMUSG00000117091	Gm5698	1.71293	3.27825	0.999985
ENSMUSG00000104347	Gm37689	1.71272	3.27777	0.999985
ENSMUSG00000118276	Gm50440	1.7113	3.27455	0.999985
ENSMUSG00000109693	Gm45483	1.70847	3.26814	0.999985
ENSMUSG00000084889	Gm12148	1.70459	3.25937	0.999985
ENSMUSG00000038528	Mfsd4b5	1.70175	3.25296	0.999985
ENSMUSG00000082920	Gm13864	1.70157	3.25254	0.999985
ENSMUSG00000113343	Gm34923	1.70115	3.2516	0.999985
ENSMUSG00000098097	6530403H02Rik	1.70018	3.24941	0.999985
ENSMUSG00000104819	4930515G16Rik	1.69877	3.24624	0.999985
ENSMUSG00000112757	Gm10743	1.6968	3.24182	0.999985
ENSMUSG00000114033	Gm47705	1.69537	3.2386	0.999985
ENSMUSG00000073554	Gm6960	1.6938	3.23509	0.999985
ENSMUSG00000085451	Gm40614	1.68695	3.21974	0.999985
ENSMUSG00000041991	Hrnr	1.68485	3.21508	0.999985
ENSMUSG00000073686	Gm10564	1.6818	3.20829	0.999985
ENSMUSG00000117192	Gm18649	1.68034	3.20503	0.999985
ENSMUSG00000114220	Gm10353	1.66896	3.17985	0.999985
ENSMUSG00000110238	Gm19269	1.6674	3.17643	0.999985
ENSMUSG00000107925	Gm43957	1.66307	3.16689	0.999985
ENSMUSG00000117896	AA387883	1.66136	3.16315	0.999985
ENSMUSG00000086213	A330040F15Rik	1.65945	3.15896	0.999985
ENSMUSG00000103697	Gm38020	1.65769	3.1551	0.999985
ENSMUSG00000097509	B230322F03Rik	1.64983	3.13797	0.999985
ENSMUSG00000060438	Rps10-ps1	1.64981	3.13792	0.999985
ENSMUSG00000110179	Gm39168	1.64536	3.12826	0.999985
ENSMUSG00000100636	Gm3551	1.64291	3.12295	0.999985
ENSMUSG00000024871	Doc2g	1.64137	3.11962	0.999985
ENSMUSG00000099561	Gm28410	1.63876	3.11398	0.999985
ENSMUSG00000099870	Gm7200	1.63818	3.11273	0.999985
ENSMUSG00000110547	Gm29773	1.63774	3.11177	0.999985
ENSMUSG00000108737	BC060293	1.63742	3.11108	0.999985
ENSMUSG00000064084	Olfr1202	1.63039	3.09596	0.999985
ENSMUSG00000006649	Nphs1	1.63031	3.0958	0.999985
ENSMUSG00000114303	Gm4022	1.62761	3.09002	0.999985
ENSMUSG00000084860	2610204G07Rik	1.62326	3.08071	0.999985
ENSMUSG00000100071	Gm28707	1.61827	3.07006	0.999985
ENSMUSG00000035528	Npffr2	1.61226	3.05731	0.999985
ENSMUSG00000105033	Gm43423	1.60991	3.05233	0.999985
ENSMUSG00000044505	Lingo4	1.60903	3.05048	0.999985
ENSMUSG00000106379	Lhfpl3	1.60678	3.04571	0.999985
ENSMUSG00000021216	Tubal3	1.60608	3.04424	0.999985
ENSMUSG00000113497	Gm18030	1.60526	3.0425	0.999985
ENSMUSG00000111497	Gm38431	1.59876	3.02883	0.999985
ENSMUSG00000114028	9630002D21Rik	1.59811	3.02746	0.999985
ENSMUSG00000107937	Gm44200	1.59723	3.02562	0.999985
ENSMUSG00000087178	A230056P14Rik	1.58371	2.99739	0.999985
ENSMUSG00000081724	Olfr129	1.57816	2.9859	0.999985
ENSMUSG00000109549	Gm38941	1.57526	2.97989	0.999985
ENSMUSG00000090855	Gm17219	1.57485	2.97905	0.999985
ENSMUSG00000117731	Gm50145	1.57401	2.97731	0.999985
ENSMUSG00000085794	Vax2os	1.57374	2.97676	0.999985
ENSMUSG00000082596	Gm14227	1.56514	2.95907	0.999985
ENSMUSG00000106868	Gm19798	1.5634	2.9555	0.999985
ENSMUSG00000105804	Gm43654	1.56278	2.95422	0.999985
ENSMUSG00000090555	Gm8893	1.56272	2.95411	0.999985
ENSMUSG00000106294	Gm8539	1.55782	2.94409	0.999985
ENSMUSG00000081575	Gm12090	1.55724	2.94289	0.999985
ENSMUSG00000016995	Matn4	1.5568	2.942	0.999985
ENSMUSG00000097692	A230060F14Rik	1.55626	2.9409	0.999985
ENSMUSG00000047161	Chst9	1.55471	2.93775	0.999985
ENSMUSG00000111023	Gm48391	1.55454	2.9374	0.999985
ENSMUSG00000115555	Gm49307	1.55267	2.93359	0.999985
ENSMUSG00000073415	Gm10501	1.55243	2.93311	0.999985
ENSMUSG00000116812	Gm2792	1.5502	2.92857	0.999985
ENSMUSG00000103163	Gm38146	1.53952	2.90698	0.999985
ENSMUSG00000028186	Uox	1.53864	2.90521	0.999985
ENSMUSG00000097384	Gm26815	1.53742	2.90274	0.999985
ENSMUSG00000100235	Gm28557	1.53578	2.89946	0.999985
ENSMUSG00000101079	Gm28991	1.53567	2.89923	0.999985
ENSMUSG00000105345	BC030343	1.535	2.89789	0.999985
ENSMUSG00000114433	Gm48488	1.53493	2.89774	0.999985
ENSMUSG00000087579	Hectd2os	1.53395	2.89577	0.999985
ENSMUSG00000115417	Gm48949	1.53391	2.8957	0.999985
ENSMUSG00000057609	Lce1a1	1.52764	2.88314	0.999985
ENSMUSG00000084999	Gm15839	1.5264	2.88066	0.999985
ENSMUSG00000108137	Gm44053	1.52626	2.88039	0.999985
ENSMUSG00000115549	Gm2203	1.52342	2.87472	0.999985
ENSMUSG00000105719	Gm42872	1.5214	2.8707	0.999985
ENSMUSG00000065521	Mir296	1.51665	2.86125	0.999985
ENSMUSG00000098403	Gm27415	1.51539	2.85876	0.999985
ENSMUSG00000059706	A830035A12Rik	1.51533	2.85864	0.999985
ENSMUSG00000108086	Gm6786	1.51429	2.85657	0.999985
ENSMUSG00000032494	Tdgf1	1.5068	2.84178	0.999985
ENSMUSG00000058567	Gm2531	1.5048	2.83786	0.999985
ENSMUSG00000107161	Gm43850	1.50216	2.83267	0.999985
ENSMUSG00000050936	Gm42743	1.5007	2.8298	0.999985
ENSMUSG00000104665	Gm43366	1.50066	2.82973	0.999985
ENSMUSG00000078917	Gm11281	1.50023	2.82888	0.999985
ENSMUSG00000109945	Gm45601	1.4996	2.82765	0.999985
ENSMUSG00000097756	A730056A06Rik	1.4984	2.8253	0.999985
ENSMUSG00000070425	Xntrpc	1.49801	2.82452	0.999985
ENSMUSG00000114943	Gm8947	1.49505	2.81875	0.999985
ENSMUSG00000079162	Trim43b	1.49346	2.81564	0.999985
ENSMUSG00000105607	Gm43513	1.49156	2.81193	0.999985
ENSMUSG00000111877	Gm6477	1.48671	2.8025	0.999985
ENSMUSG00000096280	Gm23287	1.48553	2.80021	0.999985
ENSMUSG00000117301	Gm35883	1.48418	2.79759	0.999985
ENSMUSG00000022818	Cyp2ab1	1.48254	2.79441	0.999985
ENSMUSG00000030353	Tead4	1.48096	2.79135	0.999985
ENSMUSG00000098039	Gm26925	1.47375	2.77743	0.999985
ENSMUSG00000085552	Gm21990	1.4697	2.76964	0.999985
ENSMUSG00000099657	Gm28667	1.46066	2.75235	0.999985
ENSMUSG00000114676	Gm47678	1.45836	2.74795	0.999985
ENSMUSG00000102951	Gm37216	1.45566	2.74282	0.999985
ENSMUSG00000074753	Gm14092	1.45269	2.73718	0.999985
ENSMUSG00000109434	Gm44937	1.45219	2.73623	0.999985
ENSMUSG00000116619	Gm49615	1.45021	2.73248	0.999985
ENSMUSG00000104724	Gm43162	1.44561	2.72378	0.999985
ENSMUSG00000109780	Gm45447	1.44445	2.72159	0.999985
ENSMUSG00000117292	E330032C10Rik	1.44402	2.72078	0.999985
ENSMUSG00000083992	Gm11478	1.44173	2.71646	0.999985
ENSMUSG00000093637	Gm20636	1.44115	2.71537	0.999985
ENSMUSG00000107384	Gm42557	1.43731	2.70815	0.999985
ENSMUSG00000059473	Olfr979	1.43565	2.70505	0.999985
ENSMUSG00000100620	Gm28277	1.43506	2.70394	0.999985
ENSMUSG00000074240	Cib3	1.43484	2.70352	0.999985
ENSMUSG00000065492	Mir34b	1.43329	2.70062	0.999985
ENSMUSG00000101952	Gm10550	1.43291	2.6999	0.999985
ENSMUSG00000082304	Gm11198	1.43043	2.69527	0.999985
ENSMUSG00000104281	Gm37461	1.42817	2.69105	0.999985
ENSMUSG00000086359	9630013K17Rik	1.42525	2.68562	0.999985
ENSMUSG00000103437	Gm36994	1.42488	2.68492	0.999985
ENSMUSG00000077192	Snora17	1.42322	2.68184	0.999985
ENSMUSG00000100084	2310068J16Rik	1.4216	2.67882	0.999985
ENSMUSG00000071478	H2ac7	1.42013	2.67609	0.999985
ENSMUSG00000110224	Gm6011	1.419	2.67401	0.999985
ENSMUSG00000088591	Gm23964	1.41837	2.67284	0.999985
ENSMUSG00000073940	Hbb-bt	1.41694	2.67019	0.999985
ENSMUSG00000106834	Gm10459	1.41188	2.66085	0.999985
ENSMUSG00000101264	Gm28347	1.41125	2.65968	0.999985
ENSMUSG00000118361	Gm50237	1.41036	2.65804	0.999985
ENSMUSG00000108122	Gm44116	1.40518	2.6485	0.999985
ENSMUSG00000099893	Gm29245	1.40507	2.6483	0.999985
ENSMUSG00000102970	Gm37349	1.4037	2.6458	0.999985
ENSMUSG00000084887	Gm11749	1.40348	2.64539	0.999985
ENSMUSG00000045532	C1ql1	1.40072	2.64033	0.999985
ENSMUSG00000107816	Gm29799	1.39927	2.63769	0.999985
ENSMUSG00000040287	Stac3	1.39918	2.63752	0.999985
ENSMUSG00000082403	Gm14916	1.38762	2.61646	0.999985
ENSMUSG00000028240	Cyp7a1	1.3871	2.61553	0.999985
ENSMUSG00000032591	Mst1	1.38503	2.61177	0.999985
ENSMUSG00000083668	Gm5648	1.38252	2.60724	0.999985
ENSMUSG00000093479	Gm20629	1.37903	2.60094	0.999985
ENSMUSG00000118325	Gm50324	1.37862	2.6002	0.999985
ENSMUSG00000108889	Olfr1555-ps1	1.37751	2.59819	0.999985
ENSMUSG00000110282	B930086L07Rik	1.37616	2.59576	0.999985
ENSMUSG00000097906	Gm9625	1.37146	2.58732	0.999985
ENSMUSG00000111241	Gm19121	1.37092	2.58635	0.999985
ENSMUSG00000085263	1700125G02Rik	1.37089	2.58631	0.999985
ENSMUSG00000067996	Bpifb9b	1.36828	2.58163	0.999985
ENSMUSG00000051056	Gja10	1.36827	2.58161	0.999985
ENSMUSG00000055368	Slc6a2	1.36749	2.58021	0.999985
ENSMUSG00000109829	Gm45605	1.36535	2.57639	0.999985
ENSMUSG00000078955	Gm14222	1.3631	2.57238	0.999985
ENSMUSG00000101410	Gm28581	1.36299	2.57217	0.999985
ENSMUSG00000041878	8430432A02Rik	1.36114	2.56888	0.999985
ENSMUSG00000113212	Gm47435	1.36013	2.56708	0.999985
ENSMUSG00000099758	Gm10830	1.35974	2.56638	0.999985
ENSMUSG00000112784	Gm34868	1.35592	2.55961	0.999985
ENSMUSG00000114431	Gm48601	1.35587	2.55951	0.999985
ENSMUSG00000081691	Gm11965	1.35551	2.55888	0.999985
ENSMUSG00000074783	AU019990	1.35373	2.55571	0.999985
ENSMUSG00000107140	Gm43811	1.35354	2.55539	0.999985
ENSMUSG00000068392	Rnase13	1.35217	2.55296	0.999985
ENSMUSG00000111627	Gm48749	1.35097	2.55084	0.999985
ENSMUSG00000092470	Gm20518	1.35043	2.54988	0.999985
ENSMUSG00000040413	Timd2	1.34796	2.54552	0.999985
ENSMUSG00000110023	Gm45505	1.34786	2.54535	0.999985
ENSMUSG00000086197	Gm13976	1.34677	2.54343	0.999985
ENSMUSG00000092187	Gm20457	1.34651	2.54297	0.999985
ENSMUSG00000091531	Olfr102	1.34572	2.54158	0.999985
ENSMUSG00000085080	2310044K18Rik	1.34563	2.54141	0.999985
ENSMUSG00000102621	Gm37674	1.34481	2.53996	0.999985
ENSMUSG00000084974	Gm15567	1.34348	2.53763	0.999985
ENSMUSG00000039452	Snx22	1.34343	2.53754	0.999985
ENSMUSG00000105896	Gm43311	1.34128	2.53376	0.999985
ENSMUSG00000085072	Ict1os	1.3411	2.53345	0.999985
ENSMUSG00000038486	Sv2a	1.34028	2.53201	0.999985
ENSMUSG00000031149	Praf2	1.33876	2.52934	0.999985
ENSMUSG00000116256	Gm32405	1.33704	2.52632	0.999985
ENSMUSG00000113994	Gm47375	1.33593	2.52438	0.999985
ENSMUSG00000094035	Ldlrad2	1.33456	2.52198	0.999985
ENSMUSG00000083650	Gm13357	1.33411	2.5212	0.999985
ENSMUSG00000097385	Gm26814	1.33175	2.51708	0.999985
ENSMUSG00000110106	Gm45666	1.33154	2.51671	0.999985
ENSMUSG00000033774	Npbwr1	1.3309	2.5156	0.999985
ENSMUSG00000092300	Cdk3	1.32909	2.51244	0.999985
ENSMUSG00000066009	Zfp987	1.32907	2.5124	0.999985
ENSMUSG00000108547	Gm45186	1.32249	2.50097	0.999985
ENSMUSG00000067571	Ms4a15	1.3221	2.50029	0.999985
ENSMUSG00000104687	Gm42899	1.32201	2.50014	0.999985
ENSMUSG00000111900	Gm47377	1.32126	2.49885	0.999985
ENSMUSG00000031202	Rab39b	1.32058	2.49767	0.999985
ENSMUSG00000051502	Ufsp1	1.32019	2.49698	0.999985
ENSMUSG00000083732	Gm14197	1.31925	2.49537	0.999985
ENSMUSG00000108322	5430431A17Rik	1.31894	2.49482	0.999985
ENSMUSG00000042102	Dmgdh	1.31889	2.49474	0.999985
ENSMUSG00000114153	Gm48692	1.31681	2.49115	0.999985
ENSMUSG00000017943	Gdap1l1	1.31657	2.49073	0.999985
ENSMUSG00000117218	Gm19283	1.31463	2.48738	0.999985
ENSMUSG00000063507	Gm1330	1.30982	2.47911	0.999985
ENSMUSG00000104204	Gm37397	1.30869	2.47716	0.999985
ENSMUSG00000114004	Gm48552	1.30283	2.46712	0.999985
ENSMUSG00000056966	Gjc3	1.302	2.46571	0.999985
ENSMUSG00000085819	Ube4bos1	1.29666	2.4566	0.999985
ENSMUSG00000081104	Gm15989	1.2951	2.45393	0.999985
ENSMUSG00000067529	Olfr1423	1.29469	2.45324	0.999985
ENSMUSG00000038253	Hoxa5	1.2939	2.4519	0.999985
ENSMUSG00000098062	Gm26931	1.29358	2.45135	0.999985
ENSMUSG00000109852	Gm45360	1.29273	2.44991	0.999985
ENSMUSG00000107276	Gm42858	1.2926	2.44969	0.999985
ENSMUSG00000114200	Gm34721	1.28952	2.44447	0.999985
ENSMUSG00000109576	Gm44704	1.28886	2.44336	0.999985
ENSMUSG00000096847	Tmem151b	1.28789	2.4417	0.999985
ENSMUSG00000085551	1810063I02Rik	1.28719	2.44053	0.999985
ENSMUSG00000097783	Gm26747	1.28607	2.43862	0.999985
ENSMUSG00000021763	BC067074	1.28584	2.43824	0.999985
ENSMUSG00000071568	Gm5874	1.28561	2.43786	0.999985
ENSMUSG00000112113	Gm47698	1.28421	2.43549	0.999985
ENSMUSG00000115432	D130009I18Rik	1.28308	2.43357	0.999985
ENSMUSG00000030742	Lat	1.28075	2.42965	0.999985
ENSMUSG00000104467	Gm37660	1.2788	2.42636	0.999985
ENSMUSG00000086044	A330043C09Rik	1.27778	2.42466	0.999985
ENSMUSG00000097970	Gm27028	1.27473	2.41954	0.999985
ENSMUSG00000107947	Gm44438	1.27461	2.41934	0.999985
ENSMUSG00000082653	Gm15897	1.27317	2.41693	0.999985
ENSMUSG00000091947	6530401F13Rik	1.27092	2.41315	0.999985
ENSMUSG00000030730	Atp2a1	1.27063	2.41267	0.999985
ENSMUSG00000029595	Lhx5	1.2701	2.41179	0.999985
ENSMUSG00000057817	Olfr1446	1.26962	2.41098	0.999985
ENSMUSG00000099860	Gm29456	1.26866	2.40938	0.999985
ENSMUSG00000110803	Gm20275	1.26828	2.40874	0.999985
ENSMUSG00000112900	Gm48204	1.26553	2.40416	0.999985
ENSMUSG00000109772	Gm39132	1.26524	2.40367	0.999985
ENSMUSG00000082248	Gm13161	1.26503	2.40332	0.999985
ENSMUSG00000051118	Olfr77	1.264	2.40161	0.999985
ENSMUSG00000094405	Gm23143	1.26336	2.40054	0.999985
ENSMUSG00000102801	Gm37478	1.26137	2.39723	0.999985
ENSMUSG00000051504	Siglech	1.25922	2.39367	0.999985
ENSMUSG00000106646	Gm42483	1.25579	2.38798	0.999985
ENSMUSG00000095156	Olfr1281	1.25528	2.38713	0.999985
ENSMUSG00000050613	Olfr125	1.25514	2.38691	0.999985
ENSMUSG00000082875	Gm12598	1.2545	2.38584	0.999985
ENSMUSG00000095961	Vmn2r102	1.25374	2.38458	0.999985
ENSMUSG00000099098	1110035H17Rik	1.25343	2.38407	0.999985
ENSMUSG00000116964	Gm46555	1.25321	2.38372	0.999985
ENSMUSG00000109982	Gm45520	1.2517	2.38122	0.999985
ENSMUSG00000020891	Alox8	1.25045	2.37915	0.999985
ENSMUSG00000079143	Atxn7l1os1	1.25002	2.37845	0.999985
ENSMUSG00000081289	Gm14857	1.24757	2.37441	0.999985
ENSMUSG00000093465	Gm20682	1.24648	2.37263	0.999985
ENSMUSG00000086686	F630206G17Rik	1.2455	2.37101	0.999985
ENSMUSG00000112110	Gm15608	1.24158	2.36457	0.999985
ENSMUSG00000087402	Gm11867	1.24118	2.36392	0.999985
ENSMUSG00000113428	Gm7664	1.23843	2.35942	0.999985
ENSMUSG00000072664	Ugt3a1	1.23836	2.3593	0.999985
ENSMUSG00000007457	2310003L06Rik	1.23824	2.3591	0.999985
ENSMUSG00000110874	D030045P18Rik	1.23789	2.35854	0.999985
ENSMUSG00000066538	Gm6254	1.23583	2.35516	0.999985
ENSMUSG00000085239	Gm12150	1.23518	2.3541	0.999985
ENSMUSG00000087236	Kif28	1.2351	2.35397	0.999985
ENSMUSG00000105171	Gm5288	1.23351	2.35139	0.999985
ENSMUSG00000060808	B9d1os	1.23266	2.34999	0.999985
ENSMUSG00000106887	A930005G22Rik	1.2324	2.34957	0.999985
ENSMUSG00000085118	Gm15774	1.23233	2.34947	0.999985
ENSMUSG00000026587	Astn1	1.23188	2.34873	0.999985
ENSMUSG00000100770	Gm28466	1.23175	2.34851	0.999985
ENSMUSG00000098000	Gm27026	1.23101	2.34732	0.999985
ENSMUSG00000106878	Gm17808	1.23032	2.34619	0.999985
ENSMUSG00000078123	Gm5071	1.22871	2.34357	0.999985
ENSMUSG00000037942	Crp	1.22752	2.34165	0.999985
ENSMUSG00000109721	Gm45280	1.22751	2.34163	0.999985
ENSMUSG00000031410	Nxf7	1.22552	2.3384	0.999985
ENSMUSG00000071656	Lrrn4cl	1.22546	2.3383	0.999985
ENSMUSG00000094320	Chchd2-ps	1.22535	2.33813	0.999985
ENSMUSG00000110457	Gm45752	1.22516	2.33781	0.999985
ENSMUSG00000110390	Gm45869	1.22444	2.33664	0.999985
ENSMUSG00000103996	4833421G17Rik	1.22427	2.33638	0.999985
ENSMUSG00000077380	Gm22661	1.2239	2.33577	0.999985
ENSMUSG00000112948	Gm48871	1.22196	2.33264	0.999985
ENSMUSG00000112338	Gm47693	1.22159	2.33203	0.999985
ENSMUSG00000093105	Gm25535	1.21965	2.3289	0.999985
ENSMUSG00000000094	Tbx4	1.21832	2.32675	0.999985
ENSMUSG00000087603	Gm11339	1.21771	2.32578	0.999985
ENSMUSG00000095836	Gm21960	1.21715	2.32487	0.999985
ENSMUSG00000086389	Gm15998	1.21694	2.32453	0.999985
ENSMUSG00000064927	Gm22043	1.21675	2.32422	0.999985
ENSMUSG00000025197	Cyp2c23	1.21608	2.32315	0.999985
ENSMUSG00000118557	AC153941.1	1.21602	2.32304	0.999985
ENSMUSG00000083774	Gm7180	1.21451	2.32063	0.999985
ENSMUSG00000105598	Gm43186	1.21345	2.31892	0.999985
ENSMUSG00000088506	Gm24409	1.2119	2.31642	0.999985
ENSMUSG00000083104	Gm12917	1.21113	2.31519	0.999985
ENSMUSG00000109002	Gm38405	1.21084	2.31473	0.999985
ENSMUSG00000093044	Snord8	1.2108	2.31465	0.999985
ENSMUSG00000107894	Gm10388	1.20847	2.31093	0.999985
ENSMUSG00000099310	Gm19427	1.20792	2.31005	0.999985
ENSMUSG00000108113	Zim2	1.20777	2.30981	0.999985
ENSMUSG00000109003	Gm36011	1.20703	2.30862	0.999985
ENSMUSG00000096963	B230364G03Rik	1.20617	2.30724	0.999985
ENSMUSG00000045540	Olfr600	1.20571	2.30651	0.999985
ENSMUSG00000093536	Smim17	1.20408	2.3039	0.999985
ENSMUSG00000074895	Eif4e1b	1.20393	2.30366	0.999985
ENSMUSG00000073607	Gm10548	1.20168	2.30007	0.999985
ENSMUSG00000108030	9530062K07Rik	1.2015	2.29978	0.999985
ENSMUSG00000108081	Gm44026	1.20092	2.29886	0.999985
ENSMUSG00000083993	Gm14398	1.20072	2.29854	0.999985
ENSMUSG00000085004	5430427M07Rik	1.19955	2.29669	0.999985
ENSMUSG00000019867	Gje1	1.19945	2.29652	0.999985
ENSMUSG00000074006	Omp	1.19848	2.29498	0.999985
ENSMUSG00000092812	Gm23634	1.19807	2.29433	0.999985
ENSMUSG00000114212	Gm47985	1.19572	2.29059	0.999985
ENSMUSG00000079644	Gm1110	1.19545	2.29016	0.999985
ENSMUSG00000107704	Gm36355	1.19471	2.28899	0.999985
ENSMUSG00000093627	Vmn2r-ps121	1.19372	2.28742	0.999985
ENSMUSG00000082136	Gm15660	1.19298	2.28624	0.999985
ENSMUSG00000089689	Gm4982	1.19273	2.28584	0.999985
ENSMUSG00000112090	Gm48231	1.19261	2.28566	0.999985
ENSMUSG00000108033	Gm44284	1.19038	2.28214	0.999985
ENSMUSG00000093400	Gm20647	1.1892	2.28026	0.999985
ENSMUSG00000113718	Gm2645	1.18766	2.27783	0.999985
ENSMUSG00000097910	5033428I22Rik	1.18744	2.27749	0.999985
ENSMUSG00000108311	Gm44737	1.18684	2.27654	0.999985
ENSMUSG00000117433	Gm41654	1.18511	2.27381	0.999985
ENSMUSG00000070683	Lactbl1	1.18419	2.27236	0.999985
ENSMUSG00000028009	1700061I17Rik	1.1817	2.26843	0.999985
ENSMUSG00000103349	Gm36888	1.18143	2.26802	0.999985
ENSMUSG00000110603	Gm45741	1.18074	2.26693	0.999985
ENSMUSG00000102157	Gm37470	1.18035	2.26632	0.999985
ENSMUSG00000118329	Gm9563	1.17874	2.26379	0.999985
ENSMUSG00000028699	Tspan1	1.17842	2.26328	0.999985
ENSMUSG00000098221	Gm27030	1.17632	2.26	0.999985
ENSMUSG00000058057	Mettl7a3	1.17458	2.25727	0.999985
ENSMUSG00000028963	Uts2	1.17451	2.25716	0.999985
ENSMUSG00000030492	Slc7a9	1.17437	2.25695	0.999985
ENSMUSG00000042894	Olfr1260	1.17352	2.25562	0.999985
ENSMUSG00000105327	Gm9409	1.17351	2.25559	0.999985
ENSMUSG00000101678	Gm29609	1.17348	2.25555	0.999985
ENSMUSG00000103810	Gm38005	1.17335	2.25535	0.999985
ENSMUSG00000105186	Gm43778	1.17222	2.25358	0.999985
ENSMUSG00000085926	Gm12299	1.17149	2.25244	0.999985
ENSMUSG00000113702	Gm35558	1.17104	2.25174	0.999985
ENSMUSG00000112889	Gm47073	1.17079	2.25135	0.999985
ENSMUSG00000114493	Gm47071	1.16931	2.24905	0.999985
ENSMUSG00000100219	1700054K19Rik	1.16917	2.24882	0.999985
ENSMUSG00000111868	Gm47398	1.16916	2.24881	0.999985
ENSMUSG00000089669	Tnfsf13	1.16861	2.24795	0.999985
ENSMUSG00000090101	Snhg9	1.16812	2.24719	0.999985
ENSMUSG00000031936	Hephl1	1.16668	2.24494	0.999985
ENSMUSG00000084399	Gm15666	1.16657	2.24478	0.999985
ENSMUSG00000102020	Gm28620	1.16654	2.24472	0.999985
ENSMUSG00000002992	Apoc2	1.16651	2.24468	0.999985
ENSMUSG00000056032	BC018473	1.16633	2.2444	0.999985
ENSMUSG00000116884	C130040N14Rik	1.16615	2.24412	0.999985
ENSMUSG00000036264	Fstl4	1.1661	2.24404	0.999985
ENSMUSG00000030109	Slc6a12	1.16601	2.2439	0.999985
ENSMUSG00000085636	Gm11769	1.16564	2.24333	0.999985
ENSMUSG00000117333	Gm16386	1.16527	2.24275	0.999985
ENSMUSG00000084457	n-R5s73	1.16332	2.23972	0.999985
ENSMUSG00000108713	Gm33027	1.16185	2.23745	0.999985
ENSMUSG00000115508	Gm49786	1.16183	2.23741	0.999985
ENSMUSG00000057945	Gm17136	1.15848	2.23223	0.999985
ENSMUSG00000058812	0610039K10Rik	1.15834	2.23201	0.999985
ENSMUSG00000107117	Gm43842	1.15744	2.23062	0.999985
ENSMUSG00000108071	Gm3455	1.15726	2.23033	0.999985
ENSMUSG00000098166	Gm26978	1.15719	2.23022	0.999985
ENSMUSG00000082676	Gm11843	1.1553	2.2273	0.999985
ENSMUSG00000081692	Gm15971	1.15506	2.22693	0.999985
ENSMUSG00000074375	Sult2a3	1.15463	2.22627	0.999985
ENSMUSG00000114863	Gm48824	1.1543	2.22577	0.999985
ENSMUSG00000108154	Gm44033	1.15135	2.22121	0.999985
ENSMUSG00000091618	H60c	1.14983	2.21888	0.999985
ENSMUSG00000103854	Gm37250	1.14975	2.21875	0.999985
ENSMUSG00000047495	Dlgap2	1.14864	2.21705	0.999985
ENSMUSG00000027559	Car3	1.14817	2.21632	0.999985
ENSMUSG00000110876	4933411E02Rik	1.14663	2.21397	0.999985
ENSMUSG00000097111	Peak1os	1.14639	2.21359	0.999985
ENSMUSG00000113262	Gm48551	1.14476	2.21109	0.999985
ENSMUSG00000085538	Gm11455	1.14292	2.20827	0.999985
ENSMUSG00000105795	Gm3970	1.14225	2.20725	0.999985
ENSMUSG00000037406	Htra4	1.13905	2.20235	0.999985
ENSMUSG00000103772	Gm36933	1.13884	2.20203	0.999985
ENSMUSG00000115253	Vmn1r20	1.13864	2.20173	0.999985
ENSMUSG00000100237	Gm28644	1.13815	2.20098	0.999985
ENSMUSG00000106662	Gm43034	1.13658	2.19859	0.999985
ENSMUSG00000079893	Scgb1b23-ps	1.13425	2.19504	0.999985
ENSMUSG00000112741	Gm47341	1.13312	2.19333	0.999985
ENSMUSG00000086278	Olfr75-ps1	1.13041	2.18921	0.999985
ENSMUSG00000089965	Gm16236	1.13037	2.18915	0.999985
ENSMUSG00000020911	Krt19	1.12968	2.1881	0.999985
ENSMUSG00000118154	9330117O12Rik	1.1282	2.18585	0.999985
ENSMUSG00000117863	Vmn1r61	1.12818	2.18583	0.999985
ENSMUSG00000108625	Gm44711	1.12811	2.18572	0.999985
ENSMUSG00000116936	Bod1-ps	1.12716	2.18428	0.999985
ENSMUSG00000034438	Gbp8	1.12665	2.18351	0.999985
ENSMUSG00000057967	Fgf18	1.126	2.18252	0.999985
ENSMUSG00000084371	Gm14113	1.12566	2.18201	0.999985
ENSMUSG00000060180	Myh13	1.1229	2.17784	0.999985
ENSMUSG00000105368	Gm43759	1.12159	2.17587	0.999985
ENSMUSG00000113603	Gm47004	1.12076	2.17461	0.999985
ENSMUSG00000105300	Gm30613	1.11995	2.17339	0.999985
ENSMUSG00000088763	Gm24391	1.11979	2.17316	0.999985
ENSMUSG00000085705	Gm16046	1.11718	2.16922	0.999985
ENSMUSG00000104406	Gm38014	1.11618	2.16772	0.999985
ENSMUSG00000032517	Mobp	1.11517	2.1662	0.999985
ENSMUSG00000105553	Gm42514	1.11384	2.1642	0.999985
ENSMUSG00000068227	Il2rb	1.11237	2.16201	0.999985
ENSMUSG00000113100	Gm48754	1.11163	2.16089	0.999985
ENSMUSG00000071362	Gm10330	1.11108	2.16007	0.999985
ENSMUSG00000114553	Gm7644	1.11002	2.15849	0.999985
ENSMUSG00000108397	Gm45171	1.10982	2.15818	0.999985
ENSMUSG00000063605	Ccdc102a	1.10965	2.15793	0.999985
ENSMUSG00000118132	4833408A19Rik	1.10878	2.15663	0.999985
ENSMUSG00000031391	L1cam	1.1075	2.15471	0.999985
ENSMUSG00000103207	Gm9874	1.10671	2.15355	0.999985
ENSMUSG00000106764	Gm42529	1.1066	2.15338	0.999985
ENSMUSG00000030378	Sult2a8	1.10651	2.15324	0.999985
ENSMUSG00000033847	Pla2g4c	1.10579	2.15217	0.999985
ENSMUSG00000115200	Gm46516	1.10342	2.14864	0.999985
ENSMUSG00000109165	Gm45148	1.10339	2.14859	0.999985
ENSMUSG00000091961	Gm3123	1.10337	2.14855	0.999985
ENSMUSG00000104985	Gm42917	1.10336	2.14854	0.999985
ENSMUSG00000100991	Gm21856	1.10302	2.14803	0.999985
ENSMUSG00000086118	Gm14169	1.10258	2.14738	0.999985
ENSMUSG00000091239	Vmn2r76	1.10023	2.14389	0.999985
ENSMUSG00000113696	1700015C15Rik	1.10011	2.14372	0.999985
ENSMUSG00000037446	Tulp1	1.09931	2.14252	0.999985
ENSMUSG00000052157	Gm650	1.09908	2.14219	0.999985
ENSMUSG00000113385	Gm48405	1.09854	2.14138	0.999985
ENSMUSG00000113010	Gm34084	1.09772	2.14016	0.999985
ENSMUSG00000048337	Npy4r	1.09716	2.13934	0.999985
ENSMUSG00000090125	Pou3f1	1.0964	2.1382	0.999985
ENSMUSG00000082316	Vmn1r221	1.09593	2.13751	0.999985
ENSMUSG00000104576	F830115B05Rik	1.0956	2.13702	0.999985
ENSMUSG00000045802	Hsf3	1.09418	2.13492	0.999985
ENSMUSG00000082389	Mkrn1-ps1	1.09405	2.13473	0.999985
ENSMUSG00000054135	A430110L20Rik	1.09288	2.13299	0.999985
ENSMUSG00000099094	Gm19569	1.09086	2.13001	0.999985
ENSMUSG00000102690	Gm37779	1.0869	2.12417	0.999985
ENSMUSG00000111797	Gm48081	1.08646	2.12352	0.999985
ENSMUSG00000107583	Gm44104	1.08603	2.12289	0.999985
ENSMUSG00000117299	Gm9288	1.08531	2.12183	0.999985
ENSMUSG00000109243	Gm45867	1.08287	2.11825	0.999985
ENSMUSG00000022435	Upk3a	1.08065	2.11498	0.999985
ENSMUSG00000108334	Gm30771	1.07952	2.11334	0.999985
ENSMUSG00000112404	Gm32442	1.07911	2.11274	0.999985
ENSMUSG00000095139	Pou3f2	1.07881	2.1123	0.999985
ENSMUSG00000115816	Gm34589	1.07867	2.11208	0.999985
ENSMUSG00000058470	Gm8369	1.07844	2.11175	0.999985
ENSMUSG00000112379	Gm47900	1.07723	2.10998	0.999985
ENSMUSG00000099061	Gm28050	1.07548	2.10742	0.999985
ENSMUSG00000080718	Gm8019	1.07404	2.10532	0.999985
ENSMUSG00000097847	4930478K11Rik	1.07269	2.10335	0.999985
ENSMUSG00000103324	Gm37402	1.0713	2.10133	0.999985
ENSMUSG00000117372	Gm49972	1.07031	2.09988	0.999985
ENSMUSG00000063543	Gm5616	1.06997	2.09939	0.999985
ENSMUSG00000097930	C330002G04Rik	1.06864	2.09745	0.999985
ENSMUSG00000109963	Gm45635	1.06756	2.09589	0.999985
ENSMUSG00000040666	Sh3bgr	1.0675	2.0958	0.999985
ENSMUSG00000101587	Gm29036	1.06732	2.09553	0.999985
ENSMUSG00000107109	Gm42571	1.06669	2.09462	0.999985
ENSMUSG00000113993	Gm47659	1.06649	2.09433	0.999985
ENSMUSG00000074996	Olfr199	1.06622	2.09395	0.999985
ENSMUSG00000112691	Gm8681	1.06584	2.09339	0.999985
ENSMUSG00000116590	AC154200.1	1.06583	2.09337	0.999985
ENSMUSG00000116994	Gm49684	1.06526	2.09254	0.999985
ENSMUSG00000107707	Gm44286	1.0651	2.09232	0.999985
ENSMUSG00000081588	Gm11661	1.06474	2.09179	0.999985
ENSMUSG00000055494	Gm14168	1.0644	2.0913	0.999985
ENSMUSG00000099768	Gm29293	1.06408	2.09084	0.999985
ENSMUSG00000111655	4930434F21Rik	1.06362	2.09016	0.999985
ENSMUSG00000093734	Gm25082	1.06235	2.08834	0.999985
ENSMUSG00000104252	Pcdha4	1.06198	2.08779	0.999985
ENSMUSG00000104735	C130075A20Rik	1.06177	2.08749	0.999985
ENSMUSG00000086261	Gm3765	1.06126	2.08676	0.999985
ENSMUSG00000115184	Gm49197	1.06125	2.08674	0.999985
ENSMUSG00000051855	Mest	1.0607	2.08594	0.999985
ENSMUSG00000057216	Gm10807	1.06029	2.08534	0.999985
ENSMUSG00000105358	Gm43099	1.059	2.08348	0.999985
ENSMUSG00000091426	Gm17228	1.0583	2.08248	0.999985
ENSMUSG00000102874	Gm37137	1.05821	2.08235	0.999985
ENSMUSG00000107048	Gm43807	1.05766	2.08155	0.999985
ENSMUSG00000110867	Gm7368	1.05646	2.07983	0.999985
ENSMUSG00000104625	Gm42448	1.0555	2.07843	0.999985
ENSMUSG00000110076	Gm45549	1.05476	2.07738	0.999985
ENSMUSG00000042499	Hoxd11	1.05342	2.07545	0.999985
ENSMUSG00000087595	1810012K08Rik	1.05267	2.07437	0.999985
ENSMUSG00000093858	Gm19967	1.05173	2.07301	0.999985
ENSMUSG00000061780	Cfd	1.05104	2.07203	0.999985
ENSMUSG00000108423	Gm44856	1.05067	2.07149	0.999985
ENSMUSG00000106350	Gm4869	1.05057	2.07135	0.999985
ENSMUSG00000055944	E130018O15Rik	1.05018	2.0708	0.999985
ENSMUSG00000118544	AC161166.1	1.05013	2.07072	0.999985
ENSMUSG00000117634	Gm50069	1.04988	2.07036	0.999985
ENSMUSG00000106747	Gm43025	1.04927	2.06948	0.999985
ENSMUSG00000086681	Gm16178	1.04916	2.06933	0.999985
ENSMUSG00000118234	Gm50115	1.049	2.06909	0.999985
ENSMUSG00000103844	4933436E23Rik	1.0485	2.06837	0.999985
ENSMUSG00000002500	Rpl3l	1.04845	2.0683	0.999985
ENSMUSG00000103889	Gm37011	1.04812	2.06783	0.999985
ENSMUSG00000043889	Gm8399	1.04621	2.06509	0.999985
ENSMUSG00000033906	Zdhhc15	1.04513	2.06356	0.999985
ENSMUSG00000019775	Rgs17	1.0425	2.05979	0.999985
ENSMUSG00000046804	Phgr1	1.04089	2.0575	0.999985
ENSMUSG00000062478	Ctrc	1.04066	2.05716	0.999985
ENSMUSG00000081480	Gm13608	1.03988	2.05605	0.999985
ENSMUSG00000117220	Gm49932	1.03929	2.05521	0.999985
ENSMUSG00000101496	Gm8885	1.0387	2.05437	0.999985
ENSMUSG00000107815	Gm44257	1.03816	2.05361	0.999985
ENSMUSG00000081629	Eif3s6-ps1	1.03766	2.0529	0.999985
ENSMUSG00000021680	Crhbp	1.03759	2.0528	0.999985
ENSMUSG00000100832	Gm29260	1.03618	2.05079	0.999985
ENSMUSG00000046005	D830044D21Rik	1.03616	2.05077	0.999985
ENSMUSG00000015224	Cyp2j9	1.03599	2.05052	0.999985
ENSMUSG00000112274	Gm47525	1.0357	2.05011	0.999985
ENSMUSG00000111846	Gm47271	1.03527	2.04949	0.999985
ENSMUSG00000103485	Gm38001	1.03461	2.04856	0.999985
ENSMUSG00000092473	Vmn1r180	1.03333	2.04674	0.999985
ENSMUSG00000042812	Foxf1	1.03261	2.04572	0.999985
ENSMUSG00000099397	Gm7809	1.03226	2.04522	0.999985
ENSMUSG00000106550	Gm43646	1.03154	2.04421	0.999985
ENSMUSG00000084120	Gm11624	1.03085	2.04323	0.999985
ENSMUSG00000081860	Gm11533	1.02813	2.03938	0.999985
ENSMUSG00000069299	Vmn1r188	1.02787	2.03901	0.999985
ENSMUSG00000108739	Gm45096	1.0274	2.03835	0.999985
ENSMUSG00000107428	Gm44154	1.02617	2.0366	0.999985
ENSMUSG00000106619	Gm9353	1.02604	2.03643	0.999985
ENSMUSG00000110159	Gm45501	1.02596	2.03632	0.999985
ENSMUSG00000047759	Hs3st3a1	1.02541	2.03554	0.999985
ENSMUSG00000071716	Apol7e	1.02375	2.03319	0.999985
ENSMUSG00000048216	Gpr85	1.02371	2.03314	0.999985
ENSMUSG00000004872	Pax3	1.0237	2.03313	0.999985
ENSMUSG00000087037	4930432L08Rik	1.02157	2.03013	0.999985
ENSMUSG00000104583	Gm42701	1.02069	2.02889	0.999985
ENSMUSG00000078921	Tgtp2	1.02022	2.02822	0.999985
ENSMUSG00000085723	Gm15915	1.01887	2.02633	0.999985
ENSMUSG00000114694	Gm47995	1.0188	2.02624	0.999985
ENSMUSG00000114053	Gm35330	1.01798	2.02508	0.999985
ENSMUSG00000097903	Gm26679	1.01783	2.02488	0.999985
ENSMUSG00000075538	Gm10855	1.01765	2.02462	0.999985
ENSMUSG00000090692	Gm17172	1.01764	2.02461	0.999985
ENSMUSG00000088856	Gm24727	1.01752	2.02444	0.999985
ENSMUSG00000060332	Tmc2	1.01725	2.02406	0.999985
ENSMUSG00000113233	Gm31063	1.0168	2.02342	0.999985
ENSMUSG00000107531	E330037G11Rik	1.0159	2.02216	0.999985
ENSMUSG00000102610	Gm37846	1.01525	2.02126	0.999985
ENSMUSG00000090211	Gm16050	1.01495	2.02083	0.999985
ENSMUSG00000100133	Tgif2lx1	1.01414	2.0197	0.999985
ENSMUSG00000112445	Gm47830	1.01373	2.01912	0.999985
ENSMUSG00000087388	Gm12128	1.01313	2.01829	0.999985
ENSMUSG00000087128	Gm12655	1.01261	2.01756	0.999985
ENSMUSG00000118393	Gm50426	1.01214	2.0169	0.999985
ENSMUSG00000085801	1700013N06Rik	1.01187	2.01652	0.999985
ENSMUSG00000026645	Olah	1.01182	2.01646	0.999985
ENSMUSG00000036858	Ptcra	1.01085	2.01509	0.999985
ENSMUSG00000115391	Gm49123	1.01032	2.01436	0.999985
ENSMUSG00000057060	Slc35f3	1.0096	2.01335	0.999985
ENSMUSG00000035692	Isg15	1.00901	2.01253	0.999985
ENSMUSG00000024842	Cabp4	1.00837	2.01163	0.999985
ENSMUSG00000109961	Gm31983	1.00779	2.01083	0.999985
ENSMUSG00000105469	A930036I15Rik	1.00742	2.01031	0.999985
ENSMUSG00000041248	Kcnj1	1.00721	2.01002	0.999985
ENSMUSG00000074028	Slc22a13	1.00671	2.00933	0.999985
ENSMUSG00000074763	Macrod2os2	1.00567	2.00788	0.999985
ENSMUSG00000107012	4930528J11Rik	1.00565	2.00785	0.999985
ENSMUSG00000105872	Gm9515	1.00518	2.0072	0.999985
ENSMUSG00000085126	Gm12589	1.00415	2.00576	0.999985
ENSMUSG00000105753	Gm43847	1.00409	2.00567	0.999985
ENSMUSG00000104986	1600023N17Rik	1.00292	2.00406	0.999985
ENSMUSG00000095061	E030018B13Rik	1.00277	2.00384	0.999985
ENSMUSG00000111853	Gm31408	1.00164	2.00228	0.999985
ENSMUSG00000103388	Gm37581	1.00133	2.00184	0.999985
ENSMUSG00000085623	Gm16041	0.999929	1.9999	0.999985
ENSMUSG00000096645	Spin2e	0.998554	1.998	0.999985
ENSMUSG00000084339	Gm6141	0.997949	1.99716	0.999985
ENSMUSG00000117819	Gm50253	0.99698	1.99582	0.999985
ENSMUSG00000110347	Gm45657	0.996784	1.99555	0.999985
ENSMUSG00000022496	Tnfrsf17	0.995926	1.99436	0.999985
ENSMUSG00000073069	Mageb2	0.995887	1.99431	0.999985
ENSMUSG00000114778	Gm9634	0.994876	1.99291	0.999985
ENSMUSG00000061984	Olfr392	0.994209	1.99199	0.999985
ENSMUSG00000107226	Gm43594	0.993749	1.99135	0.999985
ENSMUSG00000091490	Triml2	0.993528	1.99105	0.999985
ENSMUSG00000081339	Gm16044	0.993127	1.99049	0.999985
ENSMUSG00000002908	Kcnn1	0.992859	1.99013	0.999985
ENSMUSG00000074776	Gm10754	0.992804	1.99005	0.999985
ENSMUSG00000100615	Gm5511	0.992738	1.98996	0.999985
ENSMUSG00000117780	Gm3734	0.992357	1.98943	0.999985
ENSMUSG00000105979	Gm43411	0.992058	1.98902	0.999985
ENSMUSG00000023267	Gabrr2	0.991181	1.98781	0.999985
ENSMUSG00000033196	Myh2	0.990836	1.98734	0.999985
ENSMUSG00000037982	Gm9725	0.990753	1.98722	0.999985
ENSMUSG00000110215	Gm45598	0.990737	1.9872	0.999985
ENSMUSG00000083203	Gm11421	0.990048	1.98625	0.999985
ENSMUSG00000079806	Gm21719	0.989656	1.98571	0.999985
ENSMUSG00000080069	Gm41	0.989635	1.98568	0.999985
ENSMUSG00000073896	Olfr716	0.989012	1.98483	0.999985
ENSMUSG00000116579	Gm49701	0.989	1.98481	0.999985
ENSMUSG00000048388	Fam171b	0.98898	1.98478	0.999985
ENSMUSG00000101224	Gm28209	0.98867	1.98435	0.999985
ENSMUSG00000081608	Gm16210	0.988184	1.98369	0.999985
ENSMUSG00000116838	Gm6475	0.987724	1.98305	0.999985
ENSMUSG00000113879	Gm48580	0.987473	1.98271	0.999985
ENSMUSG00000093968	Gm8165	0.98684	1.98184	0.999985
ENSMUSG00000104391	Gm37960	0.986317	1.98112	0.999985
ENSMUSG00000113324	Gm48819	0.985805	1.98042	0.999985
ENSMUSG00000085478	Gm11851	0.985683	1.98025	0.999985
ENSMUSG00000105155	Gm42910	0.985613	1.98015	0.999985
ENSMUSG00000104118	Gm37298	0.984625	1.9788	0.999985
ENSMUSG00000108413	BC026762	0.983992	1.97793	0.999985
ENSMUSG00000097985	Gm5274	0.983474	1.97722	0.999985
ENSMUSG00000105466	Gm42998	0.981797	1.97492	0.999985
ENSMUSG00000099994	1700024B18Rik	0.980528	1.97319	0.999985
ENSMUSG00000059229	Gm6802	0.980525	1.97318	0.999985
ENSMUSG00000114689	Gm9465	0.98021	1.97275	0.999985
ENSMUSG00000097261	4930532G15Rik	0.980162	1.97269	0.999985
ENSMUSG00000103478	4930433J02Rik	0.980014	1.97248	0.999985
ENSMUSG00000081453	Gm6767	0.979777	1.97216	0.999985
ENSMUSG00000029553	Tfec	0.979484	1.97176	0.999985
ENSMUSG00000047347	Tdg-ps	0.97831	1.97016	0.999985
ENSMUSG00000073103	Gm10466	0.97806	1.96981	0.999985
ENSMUSG00000051650	B3gnt2	0.977668	1.96928	0.999985
ENSMUSG00000075210	Olfr1012	0.976918	1.96826	0.999985
ENSMUSG00000115373	Gm49194	0.975509	1.96633	0.999985
ENSMUSG00000103038	Gm37124	0.975123	1.96581	0.999985
ENSMUSG00000093720	Gm20635	0.975082	1.96575	0.999985
ENSMUSG00000109289	Gm32111	0.974602	1.9651	0.999985
ENSMUSG00000110661	Gm31805	0.974394	1.96482	0.999985
ENSMUSG00000085179	Gm13645	0.972999	1.96292	0.999985
ENSMUSG00000046049	Rp1l1	0.972885	1.96276	0.999985
ENSMUSG00000106639	Gm43121	0.971664	1.9611	0.999985
ENSMUSG00000114456	H2bc9	0.97146	1.96082	0.999985
ENSMUSG00000115529	9630013A20Rik	0.971342	1.96066	0.999985
ENSMUSG00000071769	Rhox3h	0.970461	1.95947	0.999985
ENSMUSG00000113716	Gm47518	0.970171	1.95907	0.999985
ENSMUSG00000034310	Tmem132d	0.969937	1.95875	0.999985
ENSMUSG00000073747	Zpld2	0.966677	1.95433	0.999985
ENSMUSG00000036030	Prtg	0.965462	1.95269	0.999985
ENSMUSG00000042002	Foxn4	0.965212	1.95235	0.999985
ENSMUSG00000086089	Gm11640	0.964832	1.95184	0.999985
ENSMUSG00000106038	Gm4962	0.96436	1.9512	0.999985
ENSMUSG00000088254	Gm24289	0.96406	1.95079	0.999985
ENSMUSG00000033470	Cysltr2	0.963299	1.94976	0.999985
ENSMUSG00000081992	Gm13408	0.963185	1.94961	0.999985
ENSMUSG00000108756	Gm44894	0.962159	1.94822	0.999985
ENSMUSG00000102887	Gm10857	0.962015	1.94803	0.999985
ENSMUSG00000114150	Gm46367	0.961641	1.94752	0.999985
ENSMUSG00000111398	D330037F02Rik	0.96076	1.94633	0.999985
ENSMUSG00000090919	Pabpc4l	0.960222	1.94561	0.999985
ENSMUSG00000111954	Gm7001	0.960045	1.94537	0.999985
ENSMUSG00000117900	Gm50323	0.959984	1.94529	0.999985
ENSMUSG00000091680	Klhdc7b	0.959665	1.94486	0.999985
ENSMUSG00000044211	Gm7887	0.956747	1.94093	0.999985
ENSMUSG00000109378	Gm49396	0.955126	1.93875	0.999985
ENSMUSG00000061728	Btnl7-ps	0.954697	1.93817	0.999985
ENSMUSG00000082776	Gm7061	0.954633	1.93809	0.999985
ENSMUSG00000111491	Gm47503	0.954028	1.93727	0.999985
ENSMUSG00000118032	Gm50147	0.953802	1.93697	0.999985
ENSMUSG00000097467	Gm26737	0.953761	1.93692	0.999985
ENSMUSG00000107364	Gm43051	0.952962	1.93584	0.999985
ENSMUSG00000079645	Gm17193	0.952943	1.93582	0.999985
ENSMUSG00000077569	Gm24608	0.95191	1.93443	0.999985
ENSMUSG00000104910	Gm43331	0.951726	1.93419	0.999985
ENSMUSG00000109428	Gm45698	0.951367	1.9337	0.999985
ENSMUSG00000048583	Igf2	0.951299	1.93361	0.999985
ENSMUSG00000097812	Gm26812	0.950928	1.93312	0.999985
ENSMUSG00000085234	Gm15614	0.950368	1.93237	0.999985
ENSMUSG00000048215	A630023P12Rik	0.949742	1.93153	0.999985
ENSMUSG00000080990	Olfr118	0.949285	1.93092	0.999985
ENSMUSG00000112669	Gm48689	0.947965	1.92915	0.999985
ENSMUSG00000063905	Gm10139	0.947666	1.92875	0.999985
ENSMUSG00000103272	Gm37914	0.947361	1.92834	0.999985
ENSMUSG00000040164	Kcns1	0.947224	1.92816	0.999985
ENSMUSG00000116942	Gm49744	0.94705	1.92793	0.999985
ENSMUSG00000096798	Gm6309	0.945928	1.92643	0.999985
ENSMUSG00000087300	Gm16725	0.945662	1.92607	0.999985
ENSMUSG00000096966	Gm18336	0.945466	1.92581	0.999985
ENSMUSG00000086012	Gm15902	0.945115	1.92534	0.999985
ENSMUSG00000057003	Myh4	0.944831	1.92496	0.999985
ENSMUSG00000054162	Spock3	0.944239	1.92417	0.999985
ENSMUSG00000050813	Olfr332	0.943554	1.92326	0.999985
ENSMUSG00000102495	Gm26524	0.942864	1.92234	0.999985
ENSMUSG00000087632	Gm6058	0.942665	1.92208	0.999985
ENSMUSG00000115750	Gm49282	0.939862	1.91834	0.999985
ENSMUSG00000068079	Tcf15	0.939309	1.91761	0.999985
ENSMUSG00000081486	Gm14452	0.939196	1.91746	0.999985
ENSMUSG00000091742	Gm5093	0.93912	1.91736	0.999985
ENSMUSG00000079008	Gm14124	0.938828	1.91697	0.999985
ENSMUSG00000102330	Gm37234	0.938681	1.91677	0.999985
ENSMUSG00000005364	Il5ra	0.937838	1.91566	0.999985
ENSMUSG00000074647	Fam83c	0.93772	1.9155	0.999985
ENSMUSG00000086236	5830418P13Rik	0.937679	1.91544	0.999985
ENSMUSG00000098037	Gm7765	0.937626	1.91537	0.999985
ENSMUSG00000081672	Gm13000	0.937514	1.91523	0.999985
ENSMUSG00000059900	Tmem40	0.937458	1.91515	0.999985
ENSMUSG00000105936	Gm43544	0.935952	1.91315	0.999985
ENSMUSG00000108436	Gm44851	0.935051	1.91196	0.999985
ENSMUSG00000064358	mt-Co3	0.93423	1.91087	0.999985
ENSMUSG00000085408	C530005A16Rik	0.933644	1.91009	0.999985
ENSMUSG00000035383	Pmch	0.933592	1.91003	0.999985
ENSMUSG00000102687	Gm37219	0.933051	1.90931	0.999985
ENSMUSG00000108084	Gm7932	0.931726	1.90756	0.999985
ENSMUSG00000050350	Gpr18	0.931593	1.90738	0.999985
ENSMUSG00000086660	Gm12594	0.931392	1.90711	0.999985
ENSMUSG00000090622	A930033H14Rik	0.930509	1.90595	0.999985
ENSMUSG00000085559	Gm11959	0.928278	1.903	0.999985
ENSMUSG00000048442	Smim5	0.927628	1.90215	0.999985
ENSMUSG00000118038	Gm9895	0.926622	1.90082	0.999985
ENSMUSG00000097592	4930500F10Rik	0.926444	1.90059	0.999985
ENSMUSG00000040856	Dlk1	0.926337	1.90044	0.999985
ENSMUSG00000080759	Gm15573	0.926287	1.90038	0.999985
ENSMUSG00000097189	Gm26594	0.925684	1.89958	0.999985
ENSMUSG00000104631	Gm43774	0.925538	1.89939	0.999985
ENSMUSG00000112332	4930466K18Rik	0.924699	1.89829	0.999985
ENSMUSG00000077737	Snord72	0.92468	1.89826	0.999985
ENSMUSG00000020098	Pcbd1	0.922009	1.89475	0.999985
ENSMUSG00000037318	Traf3ip3	0.921691	1.89433	0.999985
ENSMUSG00000077611	Gm23946	0.921567	1.89417	0.999985
ENSMUSG00000103132	Gm37978	0.921123	1.89359	0.999985
ENSMUSG00000082715	Gm11633	0.920727	1.89307	0.999985
ENSMUSG00000085816	Gm13052	0.920461	1.89272	0.999985
ENSMUSG00000049908	Gja8	0.920337	1.89256	0.999985
ENSMUSG00000103505	Gm38374	0.92009	1.89223	0.999985
ENSMUSG00000096528	G430049J08Rik	0.919817	1.89188	0.999985
ENSMUSG00000115778	Gm10876	0.919548	1.89152	0.999985
ENSMUSG00000101409	1700122D07Rik	0.918062	1.88958	0.999985
ENSMUSG00000104899	Gm43855	0.917907	1.88937	0.999985
ENSMUSG00000056043	Rgs9bp	0.916892	1.88804	0.999985
ENSMUSG00000027670	Ocstamp	0.916394	1.88739	0.999985
ENSMUSG00000107288	Gm42903	0.916147	1.88707	0.999985
ENSMUSG00000092448	Gm20387	0.915344	1.88602	0.999985
ENSMUSG00000097393	D030068K23Rik	0.914627	1.88508	0.999985
ENSMUSG00000110054	Gm18851	0.913969	1.88422	0.999985
ENSMUSG00000107206	Gm42736	0.913875	1.8841	0.999985
ENSMUSG00000108661	Gm45172	0.913053	1.88303	0.999985
ENSMUSG00000101778	Gm29488	0.912507	1.88231	0.999985
ENSMUSG00000105188	Gm8190	0.911553	1.88107	0.999985
ENSMUSG00000112112	Gm48508	0.910565	1.87978	0.999985
ENSMUSG00000109006	B230209E15Rik	0.909977	1.87902	0.999985
ENSMUSG00000113950	Gm47080	0.909455	1.87834	0.999985
ENSMUSG00000021751	Acox2	0.908518	1.87712	0.999985
ENSMUSG00000009654	Oit3	0.907828	1.87622	0.999985
ENSMUSG00000100141	Gm6445	0.907783	1.87616	0.999985
ENSMUSG00000104113	Gm37292	0.907092	1.87526	0.999985
ENSMUSG00000069873	4930438A08Rik	0.906639	1.87467	0.999985
ENSMUSG00000090762	Vmn2r56	0.906449	1.87443	0.999985
ENSMUSG00000072688	Gm10399	0.906038	1.87389	0.999985
ENSMUSG00000060503	Olfr715	0.905749	1.87352	0.999985
ENSMUSG00000031294	D630029K05Rik	0.90457	1.87199	0.999985
ENSMUSG00000103162	Gm38147	0.903958	1.87119	0.999985
ENSMUSG00000043155	Hpdl	0.903612	1.87074	0.999985
ENSMUSG00000085673	Gm16122	0.902571	1.86939	0.999985
ENSMUSG00000064435	Gm25588	0.902523	1.86933	0.999985
ENSMUSG00000112071	5430401H09Rik	0.901278	1.86772	0.999985
ENSMUSG00000091050	9330020H09Rik	0.900794	1.86709	0.999985
ENSMUSG00000091620	Vmn2r23	0.897262	1.86253	0.999985
ENSMUSG00000096846	Gm8890	0.896396	1.86141	0.999985
ENSMUSG00000000381	Wap	0.896279	1.86126	0.999985
ENSMUSG00000080707	Gm13823	0.896121	1.86106	0.999985
ENSMUSG00000060244	Alyref2	0.894224	1.85861	0.999985
ENSMUSG00000102599	Gm38386	0.893875	1.85816	0.999985
ENSMUSG00000084797	Gm14321	0.893827	1.8581	0.999985
ENSMUSG00000086455	Gm11815	0.893502	1.85768	0.999985
ENSMUSG00000106028	Gm8493	0.892082	1.85585	0.999985
ENSMUSG00000108242	9330118I20Rik	0.891509	1.85512	0.999985
ENSMUSG00000087239	Gm7613	0.891165	1.85467	0.999985
ENSMUSG00000113656	Gm47370	0.890939	1.85438	0.999985
ENSMUSG00000104994	Gm42989	0.890881	1.85431	0.999985
ENSMUSG00000102827	Gm8242	0.890263	1.85351	0.999985
ENSMUSG00000110001	C86187	0.890156	1.85338	0.999985
ENSMUSG00000114696	Gm47479	0.889872	1.85301	0.999985
ENSMUSG00000083816	Gm13033	0.889623	1.85269	0.999985
ENSMUSG00000087113	Gm11714	0.888999	1.85189	0.999985
ENSMUSG00000063305	Psg20	0.888757	1.85158	0.999985
ENSMUSG00000115159	Gm17892	0.887322	1.84974	0.999985
ENSMUSG00000096137	Gm14527	0.887027	1.84936	0.999985
ENSMUSG00000104331	Gm38284	0.88695	1.84926	0.999985
ENSMUSG00000105156	Gm9057	0.886613	1.84883	0.999985
ENSMUSG00000081880	Gm5385	0.885152	1.84696	0.999985
ENSMUSG00000090516	Rps11-ps1	0.885005	1.84677	0.999985
ENSMUSG00000104384	Gm37031	0.884914	1.84665	0.999985
ENSMUSG00000091866	Gm6257	0.884819	1.84653	0.999985
ENSMUSG00000073234	Gm8773	0.884365	1.84595	0.999985
ENSMUSG00000108290	Gm44120	0.884068	1.84557	0.999985
ENSMUSG00000091412	Gm2895	0.882156	1.84313	0.999985
ENSMUSG00000108530	4930429H19Rik	0.88174	1.8426	0.999985
ENSMUSG00000102577	Gm37969	0.881717	1.84257	0.999985
ENSMUSG00000089958	Gm16165	0.881569	1.84238	0.999985
ENSMUSG00000082200	Gm12871	0.880151	1.84057	0.999985
ENSMUSG00000058743	Kcnj14	0.879811	1.84013	0.999985
ENSMUSG00000087442	Gm14453	0.87879	1.83883	0.999985
ENSMUSG00000065145	Vaultrc5	0.877609	1.83733	0.999985
ENSMUSG00000093650	Gm20631	0.876486	1.8359	0.999985
ENSMUSG00000000903	Vpreb3	0.876371	1.83575	0.999985
ENSMUSG00000111971	Gm48678	0.875753	1.83497	0.999985
ENSMUSG00000084819	Gm11967	0.875534	1.83469	0.999985
ENSMUSG00000021055	Esr2	0.875422	1.83454	0.999985
ENSMUSG00000102211	Gm37490	0.874652	1.83357	0.999985
ENSMUSG00000099876	Gm29650	0.874308	1.83313	0.999985
ENSMUSG00000113395	Gm48365	0.873968	1.8327	0.999985
ENSMUSG00000086139	Gm11211	0.873515	1.83212	0.999985
ENSMUSG00000105430	Gm43301	0.873495	1.8321	0.999985
ENSMUSG00000103467	Gm38245	0.873126	1.83163	0.999985
ENSMUSG00000112282	Gm19989	0.872065	1.83028	0.999985
ENSMUSG00000081890	Gm11243	0.872062	1.83028	0.999985
ENSMUSG00000112441	Gm48898	0.871749	1.82988	0.999985
ENSMUSG00000100176	Gm28586	0.871496	1.82956	0.999985
ENSMUSG00000097738	4930445N18Rik	0.870987	1.82891	0.999985
ENSMUSG00000106368	Gm44453	0.870523	1.82833	0.999985
ENSMUSG00000108251	Gm44112	0.86983	1.82745	0.999985
ENSMUSG00000107358	Gm43168	0.869749	1.82735	0.999985
ENSMUSG00000097887	Gm26542	0.869674	1.82725	0.999985
ENSMUSG00000110475	Gm31036	0.869538	1.82708	0.999985
ENSMUSG00000115044	Gm48978	0.86941	1.82692	0.999985
ENSMUSG00000077704	Snord89	0.869166	1.82661	0.999985
ENSMUSG00000099419	1700001D01Rik	0.868425	1.82567	0.999985
ENSMUSG00000033114	Slc35d2	0.868346	1.82557	0.999985
ENSMUSG00000093510	Vmn2r-ps21	0.86796	1.82508	0.999985
ENSMUSG00000113566	Gm40977	0.867843	1.82493	0.999985
ENSMUSG00000102953	Gm37019	0.867494	1.82449	0.999985
ENSMUSG00000078498	Zfp988	0.867376	1.82434	0.999985
ENSMUSG00000089756	Zfp966	0.866522	1.82326	0.999985
ENSMUSG00000118172	Gm50414	0.866336	1.82303	0.999985
ENSMUSG00000085958	A930019D19Rik	0.865881	1.82245	0.999985
ENSMUSG00000093726	Gm20667	0.865722	1.82225	0.999985
ENSMUSG00000073907	Olfr689	0.865357	1.82179	0.999985
ENSMUSG00000083152	Apc-ps1	0.865238	1.82164	0.999985
ENSMUSG00000108021	Gm44049	0.864676	1.82093	0.999985
ENSMUSG00000105495	Gm42995	0.864612	1.82085	0.999985
ENSMUSG00000087458	Gm13999	0.864291	1.82045	0.999985
ENSMUSG00000074472	Zfp872	0.863929	1.81999	0.999985
ENSMUSG00000100022	Gm29590	0.863929	1.81999	0.999985
ENSMUSG00000113135	Gm48170	0.863923	1.81998	0.999985
ENSMUSG00000104830	5830487J09Rik	0.863907	1.81996	0.999985
ENSMUSG00000106106	CT010467.1	0.862855	1.81863	0.999985
ENSMUSG00000048101	Olfr19	0.862723	1.81847	0.999985
ENSMUSG00000090698	Apold1	0.86238	1.81804	0.999985
ENSMUSG00000098138	Gm9081	0.862182	1.81779	0.999985
ENSMUSG00000086147	Zfp989	0.861313	1.81669	0.999985
ENSMUSG00000103170	Gm37170	0.860903	1.81617	0.999985
ENSMUSG00000117253	Gm49930	0.860842	1.8161	0.999985
ENSMUSG00000112778	Gm33677	0.860101	1.81517	0.999985
ENSMUSG00000104432	A430027C01Rik	0.858468	1.81311	0.999985
ENSMUSG00000042604	Kcna4	0.857612	1.81204	0.999985
ENSMUSG00000091929	Gm8582	0.857541	1.81195	0.999985
ENSMUSG00000086042	Gm12670	0.857081	1.81137	0.999985
ENSMUSG00000115564	Gm49199	0.857035	1.81131	0.999985
ENSMUSG00000114115	Gm30239	0.855863	1.80984	0.999985
ENSMUSG00000041012	Cmtm8	0.855708	1.80965	0.999985
ENSMUSG00000045008	9030612E09Rik	0.855546	1.80944	0.999985
ENSMUSG00000111986	1700008C04Rik	0.855215	1.80903	0.999985
ENSMUSG00000031144	Syp	0.855161	1.80896	0.999985
ENSMUSG00000074527	Gm14296	0.853822	1.80728	0.999985
ENSMUSG00000108657	Gm35611	0.853692	1.80712	0.999985
ENSMUSG00000051003	Olfr161	0.85359	1.80699	0.999985
ENSMUSG00000115808	Gm18949	0.853486	1.80686	0.999985
ENSMUSG00000070877	Ldlrad1	0.853302	1.80663	0.999985
ENSMUSG00000104348	Gm37691	0.852936	1.80617	0.999985
ENSMUSG00000108878	Gm49493	0.85286	1.80608	0.999985
ENSMUSG00000085526	Gm16083	0.852815	1.80602	0.999985
ENSMUSG00000088119	Gm24060	0.852687	1.80586	0.999985
ENSMUSG00000055746	Magea2	0.852357	1.80545	0.999985
ENSMUSG00000117219	Gm49911	0.85192	1.8049	0.999985
ENSMUSG00000110823	Gm36799	0.851469	1.80434	0.999985
ENSMUSG00000103573	Gm18426	0.851214	1.80402	0.999985
ENSMUSG00000097739	Gm2539	0.851164	1.80396	0.999985
ENSMUSG00000117481	Gm49966	0.850875	1.8036	0.999985
ENSMUSG00000033717	Adra2a	0.850528	1.80316	0.999985
ENSMUSG00000061022	Vmn1r222	0.850477	1.8031	0.999985
ENSMUSG00000112728	Gm48903	0.850426	1.80303	0.999985
ENSMUSG00000105228	Gm43340	0.850002	1.8025	0.999985
ENSMUSG00000073906	Olfr692	0.849041	1.8013	0.999985
ENSMUSG00000096839	Gm3460	0.848442	1.80056	0.999985
ENSMUSG00000031877	Ces2g	0.848346	1.80044	0.999985
ENSMUSG00000109046	Gm44571	0.846641	1.79831	0.999985
ENSMUSG00000091784	Gm17022	0.845862	1.79734	0.999985
ENSMUSG00000003665	Has1	0.845854	1.79733	0.999985
ENSMUSG00000117837	Gm41821	0.845792	1.79725	0.999985
ENSMUSG00000112355	Gm48285	0.845739	1.79718	0.999985
ENSMUSG00000104972	Gm19931	0.8457	1.79714	0.999985
ENSMUSG00000040380	Cbln3	0.844974	1.79623	0.999985
ENSMUSG00000103940	Gm38227	0.844816	1.79604	0.999985
ENSMUSG00000087597	Gm15345	0.844813	1.79603	0.999985
ENSMUSG00000006724	Cyp27b1	0.844645	1.79582	0.999985
ENSMUSG00000074156	Ces1h	0.844362	1.79547	0.999985
ENSMUSG00000110044	Gm45434	0.843307	1.79416	0.999985
ENSMUSG00000113203	Gm47587	0.842395	1.79302	0.999985
ENSMUSG00000115418	Gm49296	0.842364	1.79299	0.999985
ENSMUSG00000117919	Gm41717	0.841616	1.79206	0.999985
ENSMUSG00000100347	Gm7895	0.84136	1.79174	0.999985
ENSMUSG00000116820	Gm17928	0.840935	1.79121	0.999985
ENSMUSG00000024912	Fosl1	0.840388	1.79053	0.999985
ENSMUSG00000030834	Abcc6	0.840315	1.79044	0.999985
ENSMUSG00000106815	Gm43658	0.840179	1.79027	0.999985
ENSMUSG00000049062	Gm9244	0.840146	1.79023	0.999985
ENSMUSG00000114052	Gm48616	0.838389	1.78805	0.999985
ENSMUSG00000111539	Gm48372	0.837522	1.78698	0.999985
ENSMUSG00000056116	H2-T22	0.837326	1.78674	0.999985
ENSMUSG00000064672	Gm22806	0.836857	1.78616	0.999985
ENSMUSG00000117578	Rpsa-ps8	0.836524	1.78574	0.999985
ENSMUSG00000102266	Gm38106	0.836331	1.7855	0.999985
ENSMUSG00000039239	Tgfb2	0.835978	1.78507	0.999985
ENSMUSG00000093741	Gm20672	0.835167	1.78406	0.999985
ENSMUSG00000111473	LOC102637012	0.834706	1.78349	0.999985
ENSMUSG00000082917	Gm11440	0.834403	1.78312	0.999985
ENSMUSG00000022935	Grik1	0.834096	1.78274	0.999985
ENSMUSG00000071773	Rhox1	0.833945	1.78255	0.999985
ENSMUSG00000102899	Gm37850	0.833505	1.78201	0.999985
ENSMUSG00000104449	Gm37255	0.833157	1.78158	0.999985
ENSMUSG00000089790	Gm16588	0.832857	1.78121	0.999985
ENSMUSG00000104181	Gm8850	0.83096	1.77887	0.999985
ENSMUSG00000103285	Gm37274	0.830898	1.77879	0.999985
ENSMUSG00000079697	Gm5751	0.830864	1.77875	0.999985
ENSMUSG00000113188	Gm35638	0.830079	1.77778	0.999985
ENSMUSG00000116987	Gm49625	0.828758	1.77616	0.999985
ENSMUSG00000117429	A430019L02Rik	0.82872	1.77611	0.999985
ENSMUSG00000105602	Gm10636	0.827745	1.77491	0.999985
ENSMUSG00000101764	4930556G22Rik	0.826174	1.77298	0.999985
ENSMUSG00000117084	Gm22146	0.825993	1.77276	0.999985
ENSMUSG00000105691	Gm42876	0.82529	1.77189	0.999985
ENSMUSG00000106719	Gm42556	0.824917	1.77143	0.999985
ENSMUSG00000027661	Slc2a10	0.824795	1.77128	0.999985
ENSMUSG00000115790	9530086P17Rik	0.824791	1.77128	0.999985
ENSMUSG00000111129	Gm47542	0.824093	1.77042	0.999985
ENSMUSG00000103561	Gm38069	0.823602	1.76982	0.999985
ENSMUSG00000093993	Gm20736	0.82218	1.76808	0.999985
ENSMUSG00000081998	Gm13245	0.821837	1.76766	0.999985
ENSMUSG00000092438	Gm18734	0.820669	1.76623	0.999985
ENSMUSG00000000792	Slc5a5	0.820536	1.76606	0.999985
ENSMUSG00000020407	Upp1	0.820165	1.76561	0.999985
ENSMUSG00000108269	Gm18422	0.819825	1.76519	0.999985
ENSMUSG00000115980	Gm49437	0.818793	1.76393	0.999985
ENSMUSG00000078925	D030018L15Rik	0.81838	1.76343	0.999985
ENSMUSG00000118070	Gm50209	0.818153	1.76315	0.999985
ENSMUSG00000097680	Gm26642	0.817901	1.76284	0.999985
ENSMUSG00000116371	Gm34284	0.817667	1.76255	0.999985
ENSMUSG00000025727	A930017K11Rik	0.816285	1.76087	0.999985
ENSMUSG00000115745	Gm46448	0.816125	1.76067	0.999985
ENSMUSG00000101650	Gm6820	0.815882	1.76037	0.999985
ENSMUSG00000039013	Siglecf	0.814523	1.75872	0.999985
ENSMUSG00000097316	Gm10516	0.814354	1.75851	0.999985
ENSMUSG00000104612	Gm42449	0.813952	1.75802	0.999985
ENSMUSG00000096714	Olfr699	0.812709	1.75651	0.999985
ENSMUSG00000109703	Gm45299	0.81257	1.75634	0.999985
ENSMUSG00000106799	Gm20756	0.812209	1.7559	0.999985
ENSMUSG00000030909	Anks4b	0.812195	1.75588	0.999985
ENSMUSG00000080059	Rps19-ps3	0.811808	1.75541	0.999985
ENSMUSG00000078588	Ccdc24	0.811345	1.75485	0.999985
ENSMUSG00000078600	1700092K14Rik	0.811296	1.75479	0.999985
ENSMUSG00000089707	Slain1os	0.811019	1.75445	0.999985
ENSMUSG00000053964	Lgals4	0.810931	1.75434	0.999985
ENSMUSG00000118386	Gm50149	0.810023	1.75324	0.999985
ENSMUSG00000115451	Gm49025	0.809675	1.75282	0.999985
ENSMUSG00000108226	Gm44063	0.809545	1.75266	0.999985
ENSMUSG00000108078	Gm8744	0.808983	1.75198	0.999985
ENSMUSG00000045812	Olfr984	0.808767	1.75171	0.999985
ENSMUSG00000112442	Gm47992	0.808285	1.75113	0.999985
ENSMUSG00000094950	Vmn2r66	0.807738	1.75046	0.999985
ENSMUSG00000106951	5930430L01Rik	0.807408	1.75006	0.999985
ENSMUSG00000110077	Gm45632	0.807359	1.75	0.999985
ENSMUSG00000113519	Gm47541	0.80686	1.7494	0.999985
ENSMUSG00000107726	Gm44037	0.806675	1.74918	0.999985
ENSMUSG00000055088	Olfr354	0.806563	1.74904	0.999985
ENSMUSG00000104162	Gm37619	0.805563	1.74783	0.999985
ENSMUSG00000098893	Gm17828	0.805274	1.74748	0.999985
ENSMUSG00000113454	Gm47373	0.803899	1.74581	0.999985
ENSMUSG00000044453	Ffar1	0.80357	1.74541	0.999985
ENSMUSG00000113416	Gm49328	0.803538	1.74538	0.999985
ENSMUSG00000097191	Mm2pr	0.803176	1.74494	0.999985
ENSMUSG00000108749	Gm44767	0.802954	1.74467	0.999985
ENSMUSG00000032053	Pou2af1	0.802939	1.74465	0.999985
ENSMUSG00000117440	Gm50087	0.80225	1.74382	0.999985
ENSMUSG00000102260	D330025C20Rik	0.801516	1.74293	0.999985
ENSMUSG00000118317	Gm30641	0.801511	1.74293	0.999985
ENSMUSG00000111042	Gm18252	0.801477	1.74288	0.999985
ENSMUSG00000102399	Gm5049	0.801356	1.74274	0.999985
ENSMUSG00000092182	Gm20407	0.801031	1.74235	0.999985
ENSMUSG00000025787	Tgm4	0.800735	1.74199	0.999985
ENSMUSG00000109517	Gm44763	0.799752	1.7408	0.999985
ENSMUSG00000095681	Gm8281	0.799232	1.74017	0.999985
ENSMUSG00000117349	Gm7274	0.799134	1.74006	0.999985
ENSMUSG00000060057	Olfr193	0.799118	1.74004	0.999985
ENSMUSG00000111553	Gm18892	0.798682	1.73951	0.999985
ENSMUSG00000098492	Gm19353	0.798615	1.73943	0.999985
ENSMUSG00000085527	Gm15535	0.798348	1.73911	0.999985
ENSMUSG00000086507	Adap2os	0.798227	1.73896	0.999985
ENSMUSG00000108232	Gm43916	0.798223	1.73896	0.999985
ENSMUSG00000113096	Gm40884	0.797976	1.73866	0.999985
ENSMUSG00000112887	Gm47961	0.797077	1.73758	0.999985
ENSMUSG00000097655	Gm26713	0.797023	1.73751	0.999985
ENSMUSG00000110411	Gm45457	0.796876	1.73734	0.999985
ENSMUSG00000097536	2610037D02Rik	0.796861	1.73732	0.999985
ENSMUSG00000112246	Gm40761	0.796359	1.73671	0.999985
ENSMUSG00000091146	Gm3077	0.796259	1.73659	0.999985
ENSMUSG00000097666	A330094K24Rik	0.795792	1.73603	0.999985
ENSMUSG00000065431	Mir186	0.795265	1.7354	0.999985
ENSMUSG00000064330	Pde6h	0.795232	1.73536	0.999985
ENSMUSG00000038700	Hoxb5	0.795173	1.73529	0.999985
ENSMUSG00000089396	Gm23027	0.795123	1.73523	0.999985
ENSMUSG00000088761	Gm24392	0.794932	1.735	0.999985
ENSMUSG00000113284	Gm48213	0.794767	1.7348	0.999985
ENSMUSG00000055733	Nap1l3	0.794418	1.73438	0.999985
ENSMUSG00000039981	Zc3h12d	0.794271	1.7342	0.999985
ENSMUSG00000110592	4930488N15Rik	0.79383	1.73367	0.999985
ENSMUSG00000006179	Prss16	0.79379	1.73362	0.999985
ENSMUSG00000020609	Apob	0.793765	1.73359	0.999985
ENSMUSG00000085765	Gm12333	0.793185	1.7329	0.999985
ENSMUSG00000108027	Gm44271	0.792994	1.73267	0.999985
ENSMUSG00000025876	Unc5a	0.792563	1.73215	0.999985
ENSMUSG00000110357	A030001D20Rik	0.792081	1.73157	0.999985
ENSMUSG00000115468	Gm49217	0.791874	1.73132	0.999985
ENSMUSG00000097816	Gm26811	0.790541	1.72972	0.999985
ENSMUSG00000105149	Gm42983	0.790516	1.72969	0.999985
ENSMUSG00000087695	Gm16291	0.789825	1.72887	0.999985
ENSMUSG00000113283	Gm35890	0.789209	1.72813	0.999985
ENSMUSG00000044528	Tram1l1	0.789019	1.7279	0.999985
ENSMUSG00000103983	Gm20045	0.788719	1.72754	0.999985
ENSMUSG00000113966	Gm47980	0.788526	1.72731	0.999985
ENSMUSG00000097331	F420014N23Rik	0.78845	1.72722	0.999985
ENSMUSG00000073879	Gm5859	0.788377	1.72713	0.999985
ENSMUSG00000104392	Gm37962	0.787468	1.72604	0.999985
ENSMUSG00000056359	D830013O20Rik	0.78656	1.72496	0.999985
ENSMUSG00000065999	Zfp985	0.786162	1.72448	0.999985
ENSMUSG00000107368	1700018A23Rik	0.785792	1.72404	0.999985
ENSMUSG00000085053	Gm14809	0.785782	1.72403	0.999985
ENSMUSG00000085449	Gm15520	0.785735	1.72397	0.999985
ENSMUSG00000091635	Vmn2r13	0.785537	1.72373	0.999985
ENSMUSG00000107771	Gm8956	0.785156	1.72328	0.999985
ENSMUSG00000022243	Slc45a2	0.784715	1.72275	0.999985
ENSMUSG00000114419	5430414B19Rik	0.783653	1.72148	0.999985
ENSMUSG00000057074	Ces1g	0.783293	1.72105	0.999985
ENSMUSG00000112926	Gm7172	0.782747	1.7204	0.999985
ENSMUSG00000086837	Gm16618	0.782441	1.72004	0.999985
ENSMUSG00000102578	Gm10576	0.781836	1.71932	0.999985
ENSMUSG00000044339	Alkbh2	0.779831	1.71693	0.999985
ENSMUSG00000069816	Olfr23	0.778939	1.71587	0.999985
ENSMUSG00000087137	4930509K18Rik	0.778811	1.71572	0.999985
ENSMUSG00000068314	Gm6899	0.777786	1.7145	0.999985
ENSMUSG00000106547	B230303O12Rik	0.77777	1.71448	0.999985
ENSMUSG00000110673	Gm45833	0.777737	1.71444	0.999985
ENSMUSG00000009210	Prr29	0.777697	1.71439	0.999985
ENSMUSG00000113313	Gm32036	0.777297	1.71392	0.999985
ENSMUSG00000038526	Car14	0.777112	1.7137	0.999985
ENSMUSG00000030068	Gm20696	0.776316	1.71275	0.999985
ENSMUSG00000109390	Gm45718	0.775994	1.71237	0.999985
ENSMUSG00000109654	Gm3912	0.77581	1.71215	0.999985
ENSMUSG00000113362	Gm40557	0.775546	1.71184	0.999985
ENSMUSG00000029027	Dffb	0.775317	1.71157	0.999985
ENSMUSG00000102581	Gm37443	0.774892	1.71106	0.999985
ENSMUSG00000090688	Vmn2r12	0.774648	1.71077	0.999985
ENSMUSG00000117942	Maskbp3	0.774592	1.71071	0.999985
ENSMUSG00000091794	Vmn2r18	0.774367	1.71044	0.999985
ENSMUSG00000105895	Gm42829	0.773953	1.70995	0.999985
ENSMUSG00000027961	Lrrc39	0.773107	1.70895	0.999985
ENSMUSG00000108036	Gm43967	0.772904	1.70871	0.999985
ENSMUSG00000032310	Cyp1a2	0.772119	1.70778	0.999985
ENSMUSG00000056008	Gm11541	0.772059	1.70771	0.999985
ENSMUSG00000036892	Prodh2	0.771462	1.707	0.999985
ENSMUSG00000103970	Gm37678	0.771041	1.7065	0.999985
ENSMUSG00000031374	Zfp92	0.770571	1.70594	0.999985
ENSMUSG00000105565	Gm43566	0.769849	1.70509	0.999985
ENSMUSG00000087963	Gm25394	0.769167	1.70429	0.999985
ENSMUSG00000087312	Gm13833	0.768033	1.70295	0.999985
ENSMUSG00000093634	Gm10860	0.767406	1.70221	0.999985
ENSMUSG00000107961	Gm44036	0.767377	1.70217	0.999985
ENSMUSG00000092376	Gm19203	0.766756	1.70144	0.999985
ENSMUSG00000114184	Gm7143	0.766255	1.70085	0.999985
ENSMUSG00000082265	Gm15547	0.765926	1.70046	0.999985
ENSMUSG00000022382	Wnt7b	0.765771	1.70028	0.999985
ENSMUSG00000106543	Gm43378	0.765763	1.70027	0.999985
ENSMUSG00000055072	Gm9964	0.765003	1.69937	0.999985
ENSMUSG00000024391	Apom	0.764923	1.69928	0.999985
ENSMUSG00000110362	Gm45554	0.763395	1.69748	0.999985
ENSMUSG00000102267	9530003O04Rik	0.763144	1.69719	0.999985
ENSMUSG00000052563	D930048N14Rik	0.76241	1.69632	0.999985
ENSMUSG00000066755	Tnfsf18	0.76201	1.69585	0.999985
ENSMUSG00000097643	A130051J06Rik	0.761769	1.69557	0.999985
ENSMUSG00000117686	Gm50122	0.761222	1.69493	0.999985
ENSMUSG00000047898	Ccr4	0.760571	1.69416	0.999985
ENSMUSG00000118401	Gpr52	0.760401	1.69396	0.999985
ENSMUSG00000117970	Gm4402	0.760319	1.69386	0.999985
ENSMUSG00000116620	Gm4828	0.760015	1.69351	0.999985
ENSMUSG00000050772	Olfr1124	0.759848	1.69331	0.999985
ENSMUSG00000064125	Prr36	0.759531	1.69294	0.999985
ENSMUSG00000113298	Gm48559	0.759073	1.6924	0.999985
ENSMUSG00000086342	Gm12932	0.75899	1.69231	0.999985
ENSMUSG00000099119	Mir6546	0.758857	1.69215	0.999985
ENSMUSG00000092247	Gm20426	0.758804	1.69209	0.999985
ENSMUSG00000082520	Gm13349	0.758614	1.69186	0.999985
ENSMUSG00000091572	Vmn2r3	0.75858	1.69182	0.999985
ENSMUSG00000045126	Olfr1445	0.757284	1.69031	0.999985
ENSMUSG00000085950	Gm13589	0.756923	1.68988	0.999985
ENSMUSG00000115087	Gm48998	0.756199	1.68903	0.999985
ENSMUSG00000083894	Gm11489	0.755875	1.68866	0.999985
ENSMUSG00000114438	Gm47827	0.755025	1.68766	0.999985
ENSMUSG00000048424	Ranbp3l	0.754695	1.68728	0.999985
ENSMUSG00000111073	Olfr977-ps1	0.754684	1.68726	0.999985
ENSMUSG00000106300	Gm42765	0.754371	1.6869	0.999985
ENSMUSG00000056155	Nanos3	0.753757	1.68618	0.999985
ENSMUSG00000073226	Gm10482	0.753748	1.68617	0.999985
ENSMUSG00000081638	Gm14594	0.752964	1.68525	0.999985
ENSMUSG00000044172	Ptx4	0.75243	1.68463	0.999985
ENSMUSG00000112794	Gm48878	0.752182	1.68434	0.999985
ENSMUSG00000040663	Clcf1	0.752151	1.6843	0.999985
ENSMUSG00000009248	Ascl2	0.751859	1.68396	0.999985
ENSMUSG00000097134	1110002J07Rik	0.751197	1.68319	0.999985
ENSMUSG00000082728	Supt20-ps	0.75074	1.68266	0.999985
ENSMUSG00000107280	Gm9495	0.747845	1.67928	0.999985
ENSMUSG00000063018	2010204K13Rik	0.747725	1.67914	0.999985
ENSMUSG00000113734	Gm48539	0.747694	1.67911	0.999985
ENSMUSG00000102246	9430037O13Rik	0.747255	1.6786	0.999985
ENSMUSG00000055978	Fut2	0.747076	1.67839	0.999985
ENSMUSG00000116789	Gm49579	0.747002	1.6783	0.999985
ENSMUSG00000005824	Tnfsf14	0.746761	1.67802	0.999985
ENSMUSG00000102670	Gm37436	0.744986	1.67596	0.999985
ENSMUSG00000110822	Gm18305	0.744806	1.67575	0.999985
ENSMUSG00000114500	Gm8983	0.744797	1.67574	0.999985
ENSMUSG00000087082	Gm15423	0.744447	1.67533	0.999985
ENSMUSG00000107496	4933431M02Rik	0.743987	1.6748	0.999985
ENSMUSG00000049036	Tmem121	0.743336	1.67404	0.999985
ENSMUSG00000085328	Gm17131	0.743097	1.67377	0.999985
ENSMUSG00000086438	Asb17os	0.742957	1.6736	0.999985
ENSMUSG00000111651	Gm47199	0.74287	1.6735	0.999985
ENSMUSG00000105694	Gm43237	0.741763	1.67222	0.999985
ENSMUSG00000115286	4930429C20Rik	0.741683	1.67213	0.999985
ENSMUSG00000090041	Gm16027	0.740721	1.67101	0.999985
ENSMUSG00000116506	5730414N17Rik	0.739967	1.67014	0.999985
ENSMUSG00000103783	Gm37522	0.739182	1.66923	0.999985
ENSMUSG00000057123	Gja5	0.739169	1.66921	0.999985
ENSMUSG00000066804	Vmn1r83	0.738558	1.66851	0.999985
ENSMUSG00000071862	Lrrtm2	0.738466	1.6684	0.999985
ENSMUSG00000104706	Gm43421	0.738222	1.66812	0.999985
ENSMUSG00000114481	Gm46415	0.737992	1.66785	0.999985
ENSMUSG00000111478	Gm18251	0.737121	1.66685	0.999985
ENSMUSG00000001819	Hoxd13	0.736828	1.66651	0.999985
ENSMUSG00000113128	Gm47813	0.736238	1.66583	0.999985
ENSMUSG00000073125	Xlr3b	0.735863	1.66539	0.999985
ENSMUSG00000112319	Gm47221	0.73497	1.66436	0.999985
ENSMUSG00000006587	Snai3	0.734693	1.66404	0.999985
ENSMUSG00000046262	C87977	0.733883	1.66311	0.999985
ENSMUSG00000105137	Gm42869	0.733594	1.66278	0.999985
ENSMUSG00000109814	Gm45847	0.732086	1.66104	0.999985
ENSMUSG00000031766	Slc12a3	0.73174	1.66064	0.999985
ENSMUSG00000112366	C730027H18Rik	0.731394	1.66024	0.999985
ENSMUSG00000096039	D830030K20Rik	0.731191	1.66001	0.999985
ENSMUSG00000099516	Gm29066	0.731155	1.65997	0.999985
ENSMUSG00000046372	Gm5590	0.731076	1.65988	0.999985
ENSMUSG00000109977	Gm19140	0.730889	1.65966	0.999985
ENSMUSG00000115469	Gm49227	0.730633	1.65937	0.999985
ENSMUSG00000095693	Gm21820	0.730474	1.65918	0.999985
ENSMUSG00000104275	Gm37867	0.730273	1.65895	0.999985
ENSMUSG00000097101	1810034E14Rik	0.730137	1.6588	0.999985
ENSMUSG00000116597	Gm536	0.729989	1.65863	0.999985
ENSMUSG00000097924	A730020E08Rik	0.72979	1.6584	0.999985
ENSMUSG00000087198	Tmem274	0.729645	1.65823	0.999985
ENSMUSG00000084980	Slc36a1os	0.729314	1.65785	0.999985
ENSMUSG00000100593	1700119H24Rik	0.72875	1.6572	0.999985
ENSMUSG00000070495	Ctcfl	0.728598	1.65703	0.999985
ENSMUSG00000101031	Ms4a12	0.728596	1.65703	0.999985
ENSMUSG00000052087	Rgs14	0.728407	1.65681	0.999985
ENSMUSG00000101476	Gm29570	0.728109	1.65647	0.999985
ENSMUSG00000101707	Gm28916	0.727549	1.65582	0.999985
ENSMUSG00000066537	Vmn2r57	0.727161	1.65538	0.999985
ENSMUSG00000107171	Gm42572	0.726945	1.65513	0.999985
ENSMUSG00000108940	Gm45719	0.726769	1.65493	0.999985
ENSMUSG00000092042	Gm17163	0.726731	1.65488	0.999985
ENSMUSG00000081603	Gm14681	0.726516	1.65464	0.999985
ENSMUSG00000085707	Gm12212	0.726211	1.65429	0.999985
ENSMUSG00000087437	Gm13112	0.725711	1.65372	0.999985
ENSMUSG00000090817	Gm4450	0.72567	1.65367	0.999985
ENSMUSG00000035849	Krt222	0.724807	1.65268	0.999985
ENSMUSG00000082588	Gm15443	0.723651	1.65136	0.999985
ENSMUSG00000098022	Zfp82	0.722571	1.65012	0.999985
ENSMUSG00000112640	Gm32687	0.722446	1.64998	0.999985
ENSMUSG00000085244	Spag17os	0.722112	1.6496	0.999985
ENSMUSG00000097035	Gm26692	0.721775	1.64921	0.999985
ENSMUSG00000114469	C730002L08Rik	0.721733	1.64916	0.999985
ENSMUSG00000067399	Trim43c	0.721706	1.64913	0.999985
ENSMUSG00000087627	A230059L01Rik	0.721426	1.64881	0.999985
ENSMUSG00000036913	Trim67	0.720402	1.64764	0.999985
ENSMUSG00000103999	Gm38026	0.720191	1.6474	0.999985
ENSMUSG00000113535	AU015791	0.719908	1.64708	0.999985
ENSMUSG00000079495	Nat8f6	0.719643	1.64677	0.999985
ENSMUSG00000041741	Pde3a	0.719103	1.64616	0.999985
ENSMUSG00000102189	Gm37194	0.718949	1.64598	0.999985
ENSMUSG00000107411	Gm19040	0.718836	1.64585	0.999985
ENSMUSG00000096520	Gm3376	0.717486	1.64431	0.999985
ENSMUSG00000115317	Gm32618	0.716779	1.64351	0.999985
ENSMUSG00000103532	Gm4430	0.716278	1.64294	0.999985
ENSMUSG00000081817	Gm13590	0.71589	1.6425	0.999985
ENSMUSG00000109589	Gm45267	0.715797	1.64239	0.999985
ENSMUSG00000112287	Gm47024	0.715407	1.64195	0.999985
ENSMUSG00000111285	Gm47051	0.71531	1.64184	0.999985
ENSMUSG00000115398	Gm534	0.713939	1.64028	0.999985
ENSMUSG00000090338	Gm17081	0.712961	1.63917	0.999985
ENSMUSG00000118029	AC132288.1	0.712684	1.63885	0.999985
ENSMUSG00000114278	Gm49027	0.711805	1.63785	0.999985
ENSMUSG00000104571	Gm43010	0.711735	1.63777	0.999985
ENSMUSG00000117992	Gm41760	0.711369	1.63736	0.999985
ENSMUSG00000048528	Nkx1-2	0.710872	1.63679	0.999985
ENSMUSG00000031445	Proz	0.710719	1.63662	0.999985
ENSMUSG00000036192	Rorb	0.710425	1.63629	0.999985
ENSMUSG00000117641	Gm46641	0.710274	1.63611	0.999985
ENSMUSG00000101356	Gm28876	0.709638	1.63539	0.999985
ENSMUSG00000045757	Zfp764	0.709516	1.63526	0.999985
ENSMUSG00000104837	Gm42520	0.708615	1.63423	0.999985
ENSMUSG00000101588	Gm28265	0.708393	1.63398	0.999985
ENSMUSG00000096922	Gm17308	0.708162	1.63372	0.999985
ENSMUSG00000100080	Gm29364	0.707728	1.63323	0.999985
ENSMUSG00000038567	Cyp24a1	0.707274	1.63272	0.999985
ENSMUSG00000107868	Gm5112	0.70705	1.63246	0.999985
ENSMUSG00000092242	Gm20515	0.707036	1.63245	0.999985
ENSMUSG00000086021	Gm15767	0.706666	1.63203	0.999985
ENSMUSG00000118413	Gm29708	0.706377	1.6317	0.999985
ENSMUSG00000085628	Appbp2os	0.706033	1.63131	0.999985
ENSMUSG00000113650	Gm47826	0.705326	1.63051	0.999985
ENSMUSG00000052271	Bhlha15	0.705131	1.63029	0.999985
ENSMUSG00000086353	Gm13481	0.70477	1.62989	0.999985
ENSMUSG00000117773	Gm50375	0.704562	1.62965	0.999985
ENSMUSG00000040187	Arntl2	0.703844	1.62884	0.999985
ENSMUSG00000112735	Gm46191	0.703774	1.62876	0.999985
ENSMUSG00000031842	Pde4c	0.703631	1.6286	0.999985
ENSMUSG00000043924	Ncmap	0.703484	1.62843	0.999985
ENSMUSG00000071001	Hrct1	0.703137	1.62804	0.999985
ENSMUSG00000105336	AU022133	0.703085	1.62798	0.999985
ENSMUSG00000105999	Gm2213	0.702649	1.62749	0.999985
ENSMUSG00000075172	Olfr1090	0.702467	1.62729	0.999985
ENSMUSG00000082429	Gm13171	0.70243	1.62724	0.999985
ENSMUSG00000101275	1700012E03Rik	0.702395	1.6272	0.999985
ENSMUSG00000058124	H2-M10.3	0.700548	1.62512	0.999985
ENSMUSG00000110378	Gm45242	0.700247	1.62478	0.999985
ENSMUSG00000090965	Gm17203	0.699871	1.62436	0.999985
ENSMUSG00000109719	Gm45266	0.698957	1.62333	0.999985
ENSMUSG00000091238	Gm17103	0.698615	1.62295	0.999985
ENSMUSG00000102936	Gm35584	0.698555	1.62288	0.999985
ENSMUSG00000097336	Fendrr	0.697923	1.62217	0.999985
ENSMUSG00000101211	Gm28818	0.697908	1.62215	0.999985
ENSMUSG00000024505	Dtwd2	0.697891	1.62213	0.999985
ENSMUSG00000083015	Gm16518	0.697785	1.62201	0.999985
ENSMUSG00000107853	Gm18584	0.69739	1.62157	0.999985
ENSMUSG00000038665	Dgki	0.696773	1.62088	0.999985
ENSMUSG00000103747	Gm38236	0.696762	1.62086	0.999985
ENSMUSG00000084744	Gm25291	0.696593	1.62067	0.999985
ENSMUSG00000091061	4930445B16Rik	0.696586	1.62067	0.999985
ENSMUSG00000044576	Garem2	0.696534	1.62061	0.999985
ENSMUSG00000081487	Gm13689	0.696416	1.62047	0.999985
ENSMUSG00000104010	Gm37366	0.696356	1.62041	0.999985
ENSMUSG00000083899	Gm12346	0.696347	1.6204	0.999985
ENSMUSG00000082878	Gm12583	0.695559	1.61951	0.999985
ENSMUSG00000094091	Gm21885	0.694968	1.61885	0.999985
ENSMUSG00000074650	Gm10735	0.694943	1.61882	0.999985
ENSMUSG00000099583	H3c4	0.69459	1.61842	0.999985
ENSMUSG00000101122	Gm17971	0.694367	1.61817	0.999985
ENSMUSG00000061863	Gm6822	0.694314	1.61812	0.999985
ENSMUSG00000103928	Gm37893	0.6943	1.6181	0.999985
ENSMUSG00000106607	Gm43178	0.693929	1.61768	0.999985
ENSMUSG00000102703	Gm38313	0.693782	1.61752	0.999985
ENSMUSG00000086631	Gm12784	0.693637	1.61736	0.999985
ENSMUSG00000085427	6430710C18Rik	0.69354	1.61725	0.999985
ENSMUSG00000077549	Snord71	0.693522	1.61723	0.999985
ENSMUSG00000096794	Olfr905	0.693472	1.61717	0.999985
ENSMUSG00000104474	Gm38210	0.692296	1.61585	0.999985
ENSMUSG00000035486	Plk5	0.692066	1.6156	0.999985
ENSMUSG00000097442	Gm26632	0.691894	1.6154	0.999985
ENSMUSG00000046008	Pnlip	0.691681	1.61516	0.999985
ENSMUSG00000114947	Gm18577	0.691152	1.61457	0.999985
ENSMUSG00000005107	Slc2a9	0.691085	1.6145	0.999985
ENSMUSG00000096119	Gm6228	0.690793	1.61417	0.999985
ENSMUSG00000104800	Gm36017	0.690608	1.61396	0.999985
ENSMUSG00000113945	Vmn2r-ps99	0.68998	1.61326	0.999985
ENSMUSG00000109096	Gm44888	0.689948	1.61323	0.999985
ENSMUSG00000034796	Cpne7	0.689676	1.61292	0.999985
ENSMUSG00000106757	Gm43482	0.689433	1.61265	0.999985
ENSMUSG00000031775	Pllp	0.689312	1.61251	0.999985
ENSMUSG00000078862	Gm14326	0.688373	1.61146	0.999985
ENSMUSG00000110443	Gm39197	0.688063	1.61112	0.999985
ENSMUSG00000104840	Mir7230	0.688004	1.61105	0.999985
ENSMUSG00000099373	Gm19667	0.687909	1.61095	0.999985
ENSMUSG00000091879	Vmn2r17	0.687893	1.61093	0.999985
ENSMUSG00000109197	4933402C05Rik	0.687279	1.61024	0.999985
ENSMUSG00000081894	Gm14212	0.685973	1.60879	0.999985
ENSMUSG00000106904	Gm43029	0.685726	1.60851	0.999985
ENSMUSG00000110656	Gm20735	0.68553	1.60829	0.999985
ENSMUSG00000086804	Gm43154	0.685524	1.60829	0.999985
ENSMUSG00000102571	Gm37967	0.685151	1.60787	0.999985
ENSMUSG00000051486	Pcdhb11	0.685139	1.60786	0.999985
ENSMUSG00000115730	Gm7459	0.684814	1.60749	0.999985
ENSMUSG00000062691	Cebpzos	0.684263	1.60688	0.999985
ENSMUSG00000103722	2700078F05Rik	0.684241	1.60686	0.999985
ENSMUSG00000066513	Klk1b4	0.684001	1.60659	0.999985
ENSMUSG00000082513	Gm15374	0.682578	1.60501	0.999985
ENSMUSG00000112562	Gm48451	0.6824	1.60481	0.999985
ENSMUSG00000050541	Adra1b	0.68234	1.60474	0.999985
ENSMUSG00000098004	Gm27027	0.681632	1.60395	0.999985
ENSMUSG00000114979	Gm31072	0.681109	1.60337	0.999985
ENSMUSG00000114094	Gm48375	0.681054	1.60331	0.999985
ENSMUSG00000093677	Gm20712	0.680872	1.60311	0.999985
ENSMUSG00000062553	Olfr709-ps1	0.680862	1.6031	0.999985
ENSMUSG00000039385	Cdh6	0.680447	1.60264	0.999985
ENSMUSG00000108291	Gm44292	0.680002	1.60214	0.999985
ENSMUSG00000112015	Gm47592	0.679885	1.60201	0.999985
ENSMUSG00000077734	Snord83b	0.679312	1.60138	0.999985
ENSMUSG00000109489	Gm7451	0.678852	1.60086	0.999985
ENSMUSG00000108765	Gm44580	0.678219	1.60016	0.999985
ENSMUSG00000109817	Gm10683	0.678199	1.60014	0.999985
ENSMUSG00000105740	Gm42685	0.677999	1.59992	0.999985
ENSMUSG00000102225	Gm37983	0.67791	1.59982	0.999985
ENSMUSG00000059336	Slc14a1	0.677524	1.59939	0.999985
ENSMUSG00000105161	Gm42595	0.67751	1.59938	0.999985
ENSMUSG00000090293	Gm17034	0.677453	1.59931	0.999985
ENSMUSG00000107829	Gm43985	0.677372	1.59922	0.999985
ENSMUSG00000096890	Gm20797	0.677245	1.59908	0.999985
ENSMUSG00000103100	Gm37664	0.676851	1.59865	0.999985
ENSMUSG00000067951	Vmn1r227	0.676774	1.59856	0.999985
ENSMUSG00000089842	Pitpnm2os2	0.676101	1.59782	0.999985
ENSMUSG00000045345	9530056K15Rik	0.675982	1.59768	0.999985
ENSMUSG00000110993	Gm47963	0.675939	1.59764	0.999985
ENSMUSG00000053178	Mterf1b	0.675791	1.59747	0.999985
ENSMUSG00000112673	Gm7413	0.675423	1.59706	0.999985
ENSMUSG00000025479	Cyp2e1	0.675054	1.59666	0.999985
ENSMUSG00000114282	5330431K02Rik	0.674823	1.5964	0.999985
ENSMUSG00000097448	Platr22	0.673893	1.59537	0.999985
ENSMUSG00000115969	Gm46519	0.673396	1.59482	0.999985
ENSMUSG00000039962	Olfr906	0.672482	1.59381	0.999985
ENSMUSG00000049235	Gm7324	0.672373	1.59369	0.999985
ENSMUSG00000109422	Gm45174	0.671944	1.59322	0.999985
ENSMUSG00000112875	Gm48074	0.671714	1.59296	0.999985
ENSMUSG00000090236	Car15	0.671562	1.5928	0.999985
ENSMUSG00000102419	Gm36940	0.671493	1.59272	0.999985
ENSMUSG00000062101	Zfp119b	0.671038	1.59222	0.999985
ENSMUSG00000022485	Hoxc5	0.670892	1.59206	0.999985
ENSMUSG00000028940	Hes2	0.670809	1.59197	0.999985
ENSMUSG00000103011	Gm8860	0.67077	1.59192	0.999985
ENSMUSG00000116714	2210020O09Rik	0.67059	1.59172	0.999985
ENSMUSG00000020354	Sgcd	0.670513	1.59164	0.999985
ENSMUSG00000107990	Gm7890	0.670464	1.59158	0.999985
ENSMUSG00000112175	4930452L12Rik	0.670268	1.59137	0.999985
ENSMUSG00000112418	Gm9466	0.670219	1.59131	0.999985
ENSMUSG00000006538	Ihh	0.669575	1.5906	0.999985
ENSMUSG00000087639	Gm15512	0.669439	1.59045	0.999985
ENSMUSG00000044244	Il20rb	0.669359	1.59037	0.999985
ENSMUSG00000113559	Gm40987	0.669243	1.59024	0.999985
ENSMUSG00000036295	Lrrn3	0.66919	1.59018	0.999985
ENSMUSG00000098747	Gm27216	0.668596	1.58952	0.999985
ENSMUSG00000028755	Cda	0.668548	1.58947	0.999985
ENSMUSG00000108760	Gm31897	0.668517	1.58944	0.999985
ENSMUSG00000103609	Gm37022	0.668353	1.58926	0.999985
ENSMUSG00000093656	Gm20628	0.668219	1.58911	0.999985
ENSMUSG00000107050	C030017G13Rik	0.66756	1.58838	0.999985
ENSMUSG00000105483	4930553I04Rik	0.667144	1.58793	0.999985
ENSMUSG00000006218	Fam131c	0.667085	1.58786	0.999985
ENSMUSG00000086748	Gm13261	0.665438	1.58605	0.999985
ENSMUSG00000078552	Dcdc2b	0.665091	1.58567	0.999985
ENSMUSG00000067724	Gbx1	0.664938	1.5855	0.999985
ENSMUSG00000100899	Olfr1167	0.664358	1.58486	0.999985
ENSMUSG00000111997	Gm5176	0.663809	1.58426	0.999985
ENSMUSG00000105304	Gm43696	0.663509	1.58393	0.999985
ENSMUSG00000103076	Gm37902	0.663121	1.5835	0.999985
ENSMUSG00000116536	Gm2805	0.662877	1.58324	0.999985
ENSMUSG00000090873	Gm17112	0.662861	1.58322	0.999985
ENSMUSG00000110086	Gm45623	0.662744	1.58309	0.999985
ENSMUSG00000115569	Gm49169	0.662731	1.58308	0.999985
ENSMUSG00000100130	Gm28379	0.66269	1.58303	0.999985
ENSMUSG00000090363	Gm3512	0.661901	1.58217	0.999985
ENSMUSG00000021381	Barx1	0.661683	1.58193	0.999985
ENSMUSG00000050974	Gm9847	0.66153	1.58176	0.999985
ENSMUSG00000045930	Clec14a	0.660944	1.58112	0.999985
ENSMUSG00000038583	Pln	0.660773	1.58093	0.999985
ENSMUSG00000108850	Gm44914	0.660723	1.58088	0.999985
ENSMUSG00000105710	Gm43859	0.660623	1.58076	0.999985
ENSMUSG00000115210	Gm49308	0.659423	1.57945	0.999985
ENSMUSG00000088250	Gm26393	0.658728	1.57869	0.999985
ENSMUSG00000103408	Gm37933	0.658425	1.57836	0.999985
ENSMUSG00000020787	P2rx1	0.658242	1.57816	0.999985
ENSMUSG00000029641	Rasl11a	0.658226	1.57814	0.999985
ENSMUSG00000035923	Myf6	0.65807	1.57797	0.999985
ENSMUSG00000107009	6720475M21Rik	0.657765	1.57764	0.999985
ENSMUSG00000107835	Gm43999	0.657127	1.57694	0.999985
ENSMUSG00000073293	Nudt10	0.657093	1.5769	0.999985
ENSMUSG00000115658	Gm19829	0.656995	1.57679	0.999985
ENSMUSG00000112502	Gm46194	0.656514	1.57627	0.999985
ENSMUSG00000112078	Gm48466	0.656054	1.57577	0.999985
ENSMUSG00000086127	Gm11934	0.655688	1.57537	0.999985
ENSMUSG00000113601	Gm48735	0.655192	1.57483	0.999985
ENSMUSG00000083327	Vcp-rs	0.654328	1.57388	0.999985
ENSMUSG00000030606	Hapln3	0.653611	1.5731	0.999985
ENSMUSG00000114790	4921509O07Rik	0.653509	1.57299	0.999985
ENSMUSG00000105322	Gm43751	0.653509	1.57299	0.999985
ENSMUSG00000040601	Nlrp4a	0.653427	1.5729	0.999985
ENSMUSG00000020732	Rab37	0.653313	1.57278	0.999985
ENSMUSG00000102917	Gm37724	0.652779	1.57219	0.999985
ENSMUSG00000112269	Gm6906	0.651389	1.57068	0.999985
ENSMUSG00000114882	Gm48581	0.65087	1.57011	0.999985
ENSMUSG00000021612	Slc6a18	0.650753	1.56999	0.999985
ENSMUSG00000113905	Gm48872	0.650595	1.56982	0.999985
ENSMUSG00000111617	Gm47148	0.650386	1.56959	0.999985
ENSMUSG00000085998	AW822252	0.650133	1.56931	0.999985
ENSMUSG00000040867	Begain	0.649917	1.56908	0.999985
ENSMUSG00000081305	Gm12879	0.649638	1.56877	0.999985
ENSMUSG00000032607	Amt	0.649619	1.56875	0.999985
ENSMUSG00000102526	Gm37785	0.648556	1.5676	0.999985
ENSMUSG00000106190	Gm20768	0.648224	1.56724	0.999985
ENSMUSG00000073627	C130036L24Rik	0.647691	1.56666	0.999985
ENSMUSG00000102368	4930590L20Rik	0.647476	1.56642	0.999985
ENSMUSG00000090019	Gimap1	0.647394	1.56634	0.999985
ENSMUSG00000026304	Rab17	0.646845	1.56574	0.999985
ENSMUSG00000100731	Gm29523	0.646643	1.56552	0.999985
ENSMUSG00000116715	Gm40881	0.64658	1.56545	0.999985
ENSMUSG00000112400	Gm47725	0.646496	1.56536	0.999985
ENSMUSG00000004842	Pou1f1	0.64608	1.56491	0.999985
ENSMUSG00000061615	H2ac4	0.646059	1.56489	0.999985
ENSMUSG00000003657	Calb2	0.646006	1.56483	0.999985
ENSMUSG00000105663	Gm43606	0.645146	1.5639	0.999985
ENSMUSG00000009646	Pla2g12b	0.64507	1.56382	0.999985
ENSMUSG00000079409	Gm5795	0.644593	1.5633	0.999985
ENSMUSG00000073538	E330020D12Rik	0.644179	1.56285	0.999985
ENSMUSG00000101755	Gm29507	0.643394	1.562	0.999985
ENSMUSG00000113682	Gm48630	0.643304	1.5619	0.999985
ENSMUSG00000065232	Gm22973	0.642819	1.56138	0.999985
ENSMUSG00000104043	Gm6525	0.64281	1.56137	0.999985
ENSMUSG00000054477	Kcnn2	0.642671	1.56122	0.999985
ENSMUSG00000108689	Gm45354	0.64221	1.56072	0.999985
ENSMUSG00000105556	Gm43080	0.641938	1.56042	0.999985
ENSMUSG00000066319	Rtp3	0.641833	1.56031	0.999985
ENSMUSG00000097760	6030442K20Rik	0.641764	1.56024	0.999985
ENSMUSG00000111235	Gm4657	0.641634	1.5601	0.999985
ENSMUSG00000081238	Gm15836	0.641577	1.56003	0.999985
ENSMUSG00000117472	Gm4601	0.640371	1.55873	0.999985
ENSMUSG00000037759	Ptger2	0.640178	1.55852	0.999985
ENSMUSG00000102493	Gm8010	0.639455	1.55774	0.999985
ENSMUSG00000115220	Gm49768	0.639429	1.55771	0.999985
ENSMUSG00000102697	Pcdhac2	0.639306	1.55758	0.999985
ENSMUSG00000049107	Ntf3	0.638827	1.55706	0.999985
ENSMUSG00000036131	Frmd7	0.638619	1.55684	0.999985
ENSMUSG00000029822	Osbpl3	0.638549	1.55676	0.999985
ENSMUSG00000106617	Gm36266	0.638451	1.55666	0.999985
ENSMUSG00000115503	Gm6392	0.637641	1.55578	0.999985
ENSMUSG00000111952	Gm4489	0.63735	1.55547	0.999985
ENSMUSG00000085278	Gm12841	0.63733	1.55545	0.999985
ENSMUSG00000110127	6430710M23Rik	0.637291	1.55541	0.999985
ENSMUSG00000103404	Gm37932	0.636767	1.55484	0.999985
ENSMUSG00000096861	Vmn2r68	0.636621	1.55468	0.999985
ENSMUSG00000106682	Gm42648	0.636378	1.55442	0.999985
ENSMUSG00000113869	Gm48869	0.636229	1.55426	0.999985
ENSMUSG00000114555	Gm48706	0.636067	1.55409	0.999985
ENSMUSG00000026124	Cfc1	0.635676	1.55367	0.999985
ENSMUSG00000104239	Gm37588	0.635512	1.55349	0.999985
ENSMUSG00000082896	Gm5844	0.635395	1.55336	0.999985
ENSMUSG00000100830	Gm28441	0.635245	1.5532	0.999985
ENSMUSG00000115146	Gm4681	0.63295	1.55073	0.999985
ENSMUSG00000081640	Rplp0-ps1	0.632742	1.55051	0.999985
ENSMUSG00000053465	Hs6st3	0.632578	1.55033	0.999985
ENSMUSG00000056468	5730596B20Rik	0.632184	1.54991	0.999985
ENSMUSG00000108846	Gm10623	0.632029	1.54974	0.999985
ENSMUSG00000115772	Gm48935	0.631876	1.54958	0.999985
ENSMUSG00000117518	Gpx4-ps1	0.630783	1.5484	0.999985
ENSMUSG00000069301	H2ac11	0.630231	1.54781	0.999985
ENSMUSG00000082195	Gm13034	0.630187	1.54777	0.999985
ENSMUSG00000082036	Gm13724	0.630025	1.54759	0.999985
ENSMUSG00000052236	Gm9871	0.629916	1.54748	0.999985
ENSMUSG00000039860	Srrm3	0.629712	1.54726	0.999985
ENSMUSG00000087700	Gm15283	0.629524	1.54705	0.999985
ENSMUSG00000041020	Map7d2	0.628918	1.5464	0.999985
ENSMUSG00000077493	Snord91a	0.628718	1.54619	0.999985
ENSMUSG00000109368	Gm45015	0.628621	1.54609	0.999985
ENSMUSG00000116989	Gm49709	0.628571	1.54603	0.999985
ENSMUSG00000044697	Gm5479	0.628369	1.54582	0.999985
ENSMUSG00000103199	Gm37648	0.628083	1.54551	0.999985
ENSMUSG00000086156	Gm15354	0.627831	1.54524	0.999985
ENSMUSG00000032419	Tbx18	0.627665	1.54506	0.999985
ENSMUSG00000115280	Gm7107	0.626894	1.54424	0.999985
ENSMUSG00000116319	Gm49429	0.6267	1.54403	0.999985
ENSMUSG00000096862	Gm13301	0.626068	1.54335	0.999985
ENSMUSG00000066771	Gm5614	0.62597	1.54325	0.999985
ENSMUSG00000113987	4930453C13Rik	0.625933	1.54321	0.999985
ENSMUSG00000062007	Hsh2d	0.625334	1.54257	0.999985
ENSMUSG00000075027	4631405J19Rik	0.62533	1.54256	0.999985
ENSMUSG00000052504	Epha3	0.625266	1.5425	0.999985
ENSMUSG00000105933	Gm43260	0.624626	1.54181	0.999985
ENSMUSG00000078861	Zfp931	0.624174	1.54133	0.999985
ENSMUSG00000106049	Gm43019	0.623786	1.54091	0.999985
ENSMUSG00000117974	Tuba-rs1	0.623506	1.54061	0.999985
ENSMUSG00000018752	Tnfsfm13	0.623167	1.54025	0.999985
ENSMUSG00000040310	Alx4	0.622857	1.53992	0.999985
ENSMUSG00000032807	Alox12b	0.622855	1.53992	0.999985
ENSMUSG00000117701	Gm38695	0.622833	1.5399	0.999985
ENSMUSG00000026070	Il18r1	0.622507	1.53955	0.999985
ENSMUSG00000108077	6330415B21Rik	0.622287	1.53931	0.999985
ENSMUSG00000111357	Gm6980	0.622158	1.53918	0.999985
ENSMUSG00000110699	Gm20946	0.622075	1.53909	0.999985
ENSMUSG00000038543	BC028528	0.62181	1.5388	0.999985
ENSMUSG00000111155	Gm47197	0.621384	1.53835	0.999985
ENSMUSG00000062785	Kcnc3	0.621382	1.53835	0.999985
ENSMUSG00000105818	Gm43256	0.619955	1.53683	0.999985
ENSMUSG00000107106	Gm43760	0.619491	1.53633	0.999985
ENSMUSG00000027358	Bmp2	0.619307	1.53614	0.999985
ENSMUSG00000040154	Wfdc5	0.619285	1.53611	0.999985
ENSMUSG00000109314	Gm44699	0.618635	1.53542	0.999985
ENSMUSG00000084094	Gm13961	0.618334	1.5351	0.999985
ENSMUSG00000086189	Gm15462	0.617448	1.53416	0.999985
ENSMUSG00000092032	Vmn2r59	0.6174	1.53411	0.999985
ENSMUSG00000102705	4632432E15Rik	0.617379	1.53409	0.999985
ENSMUSG00000108010	Gm38708	0.616912	1.53359	0.999985
ENSMUSG00000069456	Rdh16	0.616872	1.53355	0.999985
ENSMUSG00000090582	Gm17024	0.616793	1.53346	0.999985
ENSMUSG00000085876	Gm12409	0.616788	1.53346	0.999985
ENSMUSG00000090559	Gm17137	0.616487	1.53314	0.999985
ENSMUSG00000103748	Gm38243	0.61642	1.53307	0.999985
ENSMUSG00000021696	Elovl7	0.616387	1.53303	0.999985
ENSMUSG00000117529	Gm49978	0.61637	1.53301	0.999985
ENSMUSG00000071722	Spin4	0.61595	1.53257	0.999985
ENSMUSG00000096857	Gm7732	0.615269	1.53184	0.999985
ENSMUSG00000067567	Hdac8	0.615163	1.53173	0.999985
ENSMUSG00000104117	Gm20743	0.614587	1.53112	0.999985
ENSMUSG00000087256	Gm15990	0.614562	1.53109	0.999985
ENSMUSG00000069806	Cacng7	0.614246	1.53076	0.999985
ENSMUSG00000113397	Gm9194	0.613783	1.53027	0.999985
ENSMUSG00000074968	Ano3	0.612825	1.52925	0.999985
ENSMUSG00000090966	Vmn2r116	0.612676	1.52909	0.999985
ENSMUSG00000089906	Gm6428	0.612586	1.529	0.999985
ENSMUSG00000117621	Hspe1-rs1	0.61252	1.52893	0.999985
ENSMUSG00000099201	Gm27187	0.61218	1.52857	0.999985
ENSMUSG00000085664	Atxn7l1os2	0.612117	1.5285	0.999985
ENSMUSG00000105603	Gm32996	0.612004	1.52838	0.999985
ENSMUSG00000082082	Gm13230	0.611892	1.52826	0.999985
ENSMUSG00000117164	Gm49951	0.611809	1.52817	0.999985
ENSMUSG00000109367	Gm18782	0.611475	1.52782	0.999985
ENSMUSG00000085572	Gm16234	0.61142	1.52776	0.999985
ENSMUSG00000104358	Gm37127	0.610386	1.52667	0.999985
ENSMUSG00000078604	Gm10961	0.610252	1.52653	0.999985
ENSMUSG00000102498	Gm19445	0.610023	1.52628	0.999985
ENSMUSG00000098067	Gm26943	0.609987	1.52625	0.999985
ENSMUSG00000097185	Gm26596	0.609853	1.5261	0.999985
ENSMUSG00000097488	4732487G21Rik	0.609173	1.52539	0.999985
ENSMUSG00000111335	Gm39375	0.609058	1.52526	0.999985
ENSMUSG00000083457	Cyp4b1-ps2	0.60896	1.52516	0.999985
ENSMUSG00000114134	Gm47408	0.608945	1.52514	0.999985
ENSMUSG00000072707	Olfr31	0.608784	1.52497	0.999985
ENSMUSG00000082178	Gm11307	0.608736	1.52492	0.999985
ENSMUSG00000037579	Kcnh3	0.608735	1.52492	0.999985
ENSMUSG00000115831	Gm48937	0.608193	1.52435	0.999985
ENSMUSG00000085201	Nr6a1os	0.607304	1.52341	0.999985
ENSMUSG00000102834	1700029B24Rik	0.606919	1.523	0.999985
ENSMUSG00000039057	Myo16	0.606387	1.52244	0.999985
ENSMUSG00000107477	Gm44366	0.605813	1.52184	0.999985
ENSMUSG00000106943	Dancr	0.605772	1.52179	0.999985
ENSMUSG00000091450	Vmn2r11	0.605101	1.52109	0.999985
ENSMUSG00000109713	Pvrig	0.604637	1.5206	0.999985
ENSMUSG00000104086	1700039M15Rik	0.604158	1.52009	0.999985
ENSMUSG00000107000	Gm43481	0.604143	1.52008	0.999985
ENSMUSG00000118171	Gm50390	0.604022	1.51995	0.999985
ENSMUSG00000100661	Gm29471	0.60389	1.51981	0.999985
ENSMUSG00000027220	Syt13	0.6037	1.51961	0.999985
ENSMUSG00000022342	Kcnv1	0.603282	1.51917	0.999985
ENSMUSG00000074256	Gm10655	0.603057	1.51893	0.999985
ENSMUSG00000104600	Dmrt1i	0.602914	1.51878	0.999985
ENSMUSG00000100706	Gm19744	0.602901	1.51877	0.999985
ENSMUSG00000001622	Csn3	0.601865	1.51768	0.999985
ENSMUSG00000109944	Gm32975	0.601613	1.51741	0.999985
ENSMUSG00000056380	Gpr50	0.601097	1.51687	0.999985
ENSMUSG00000065089	Gm26493	0.600941	1.51671	0.999985
ENSMUSG00000096233	Gm13238	0.600412	1.51615	0.999985
ENSMUSG00000079685	Ulbp1	0.600177	1.5159	0.999985
ENSMUSG00000051591	Olfr697	0.600107	1.51583	0.999985
ENSMUSG00000107451	Gm44421	0.6001	1.51582	0.999985
ENSMUSG00000035296	Sgcg	0.598901	1.51456	0.999985
ENSMUSG00000108772	Gm6063	0.598821	1.51448	0.999985
ENSMUSG00000098383	Gm27197	0.598006	1.51362	0.999985
ENSMUSG00000114086	Gm18968	0.597919	1.51353	0.999985
ENSMUSG00000101603	Gm28730	0.597651	1.51325	0.999985
ENSMUSG00000112568	Gm47363	0.59753	1.51312	0.999985
ENSMUSG00000104299	Gm9924	0.597377	1.51296	0.999985
ENSMUSG00000118584	AC161374.1	0.597173	1.51275	0.999985
ENSMUSG00000108542	Gm44834	0.596302	1.51184	0.999985
ENSMUSG00000116861	Gm8253	0.596268	1.5118	0.999985
ENSMUSG00000108912	E230020D15Rik	0.595986	1.5115	0.999985
ENSMUSG00000089901	Gm8113	0.595831	1.51134	0.999985
ENSMUSG00000020234	4930404N11Rik	0.595659	1.51116	0.999985
ENSMUSG00000116648	Rpl31-ps12	0.595648	1.51115	0.999985
ENSMUSG00000073924	Olfr656	0.595266	1.51075	0.999985
ENSMUSG00000037482	Erv3	0.595127	1.51061	0.999985
ENSMUSG00000039878	Slc39a5	0.59461	1.51006	0.999985
ENSMUSG00000115920	Gm18283	0.594427	1.50987	0.999985
[truncated: 23,951 more rows]
