# Supplementary material for: A partial deletion within the meiosis-specific sporulation domain SPO22 of Tex11 is not associated with infertility in mice
Source: PLoS One. 2024 Sep 4;19(9):e0309974. doi: 10.1371/journal.pone.0309974 (PMC11373865; doi:10.1371/journal.pone.0309974)
Supplement: S4 Table — Intronic mutations are not listed. Mutations are mapped to isoform 1 (NM_001003811). (XLSX) [file pone.0309974.s007.xlsx]

## Sheet: Table S4
Supplementary Table S4: List of human TEX11 variants identified in the literature in non-obstructive azoospermia.
Intronic mutations are excluded from this table. Mutations are mapped to isoform 1 (NM_001003811).
Publication	Nucleotide change	Protein change	Number of patients	Testicular phenotype	Sperm count	Varsome prediction	Frequency in GnomAD or ExAC	Variant in the SPO22 domain?	Analysis of TEX11 expression (using immunohistochemistry or Western blots)	Mouse model with the identified alteration
Song et al., 2023 [9]	c.358C>T	p.R120*	1	Meiotic arrest	No sperm	Likely pathogenic	Not determined	yes	Not performed	No
	c.472A>C	p.K158Q	1	Meiotic arrest	No sperm	Benign	0.0106	no	Not performed	No
	c.2620G>A	p.G874R	2 unrelated patients	Meiotic arrest	No sperm	Uncertain significance	Not determined	no	Positive in spermatocytes	No
Krausz et al., 2020 [16]	c.84-651del	p.28del189	1	Meiotic arrest	No sperm	Uncertain significance	Not determined	yes (deletion of 189 amino acids)	Not performed	No, but immunofluorescence studies revealed that the seminiferous tubules of the patient lacked XY bodies, but some spermatocytes developed further than pachytene, suggesting metaphase arrest
Yu et al., 2021 [17]	c.196-199del	p.D66fs	1	Meiotic arrest	No sperm	Likely pathogenic	Not determined	no	Negative	No, although a cell-based model was produced
Ji et al., 2021 [12]	c.857delA	p.K286Rfs*5	1	/	No sperm	Pathogenic	Not determined	yes	Positive (reduction)	No
	c.1254dupA	p.N418Kfs*10	1	Meiotic arrest	No sperm	/	Not determined	yes	Positive (reduction)	No
	c.1426-1C>T	splicing	4 brothers in one generation and 3 brothers from another generation	Meiotic arrest in one case	No sperm	/	Not determined	no	Not performed	No
	c.1796+2T>G	splicing	2 azoospermic brothers	Meiotic arrest in one case	No sperm	Pathogenic	Not determined	no	Not performed	No
	c.2613G>T	p.W871C	2 twin brothers	Meiotic arrest in one case	No sperm	Likely pathogenic	Not determined	no	Positive	No
	c.1051G>T	p.E351*	1	Meiotic arrest	No sperm	Pathogenic	Not determined	yes	Positive (reduction)	No
	c.298delG	p.V85Lfs*5	1	/	No sperm	Pathogenic	Not determined	no	Negative	No
An et al., 2021 [11]	c.1291C>T	p.Q431*	1	/	/	Likely pathogenic	0	yes	Not performed	No
	c.2285C>A	p.S762*	1	Meiotic arrest	No sperm	Pathogenic	0	no	Not performed	No
	c.1382G>T	p.R461M	1	/	/	Uncertain significance	0	no	Not performed	No
	c.511A>G	p.M171V	1	Meiotic arrest	No sperm	Benign	0.0006	no	Not performed	No
Sha et al., 2018 [10]	c.2613G>T	p.W871C	2 azoospermic brothers	Meiotic arrest	No sperm	Likely pathogenic	Not determined	no	Positive	No
Nakamura et al., 2017 [14]	c.511A>G	p.M171V	1	/	/	Benign	4.57e-4	no	Not performed	No
Yang et al., 2015 [15]	c.394T>A	p.W132R	1	/	No sperm	Uncertain significance	Not determined	no	Not performed	Yes: normal fertility and meiosis: mutation not responsible to male infertility in humans according to Yang et al, 2015
	c.450C>T	p.Ala150=	1	/	No sperm	Benign	Not determined	no	Not performed	No
	c.469G>A	p.V157I	1	/	No sperm	Benign	Not determined	no	Not performed	No
	c.560A>G	p.Q187R	1	/	No sperm	Uncertain significance	Not determined	no	Not performed	Yes: normal fertility and meiosis: mutation not responsible to male infertility in humans according to Yang et al, 2015
	c.776C>T	p.T259I	1	/	No sperm	Benign	Not determined	yes	Not performed	No
	c.1303Ins(TT)	p.446*	2 azoospermic brothers	Meiotic arrest in one case	No sperm	/	Not determined	yes	Not performed	Yes (Wang et al, 2021; Kein et al., 2022): meiotic arrest in KI mice
	c.2288T>C	p.V763A	1	Meiotic arrest at the pachytene stage	No sperm	Benign	Not determined	no	Not performed	Yes: meiotic defects (asynapsis) but not complete meiotic arrest (reduction in sperm count, and normal meiotic recombination)
	c.2364T>C	p.Tyr788=	1	/	No sperm	Likely benign	Not determined	no	Not performed	No
Yatsenko et al., 2015 [7]	c.1837+1G>C	p.R612 spl d	1	Meiotic arrest	No sperm	Likely pathogenic	Not determined	no	Positive	No
	c.2092G>A	p.A698T	1	Partial meiotic arrest	Few sperm	Benign	0.000186	no	Not performed	No
	c.792+1G>A	p.L264 spl d	1	Meiotic arrest	No sperm	Likely pathogenic	Not determined	yes	Not performed	No
	c.652del237bp	p.218del79aa	1	Mixed testicular atrophy	Few sperm	Likely pathogenic	Not determined	yes (deletion of 79 amino acids)	Not performed	This study
	c.652del237bp	p.218del79aa	1	Meiotic arrest	No sperm	Likely pathogenic	Not determined	yes (deletion of 79 amino acids)	Not performed	This study
	c.511A>G	p.M171V	1	Meiotic arrest	No sperm	Benign	4.57e-4	no	Not performed	No
	c.450C>T	p.A150A spl d	1	Mixed testicular atrophy	Few sperm	Benign	0.00172	no	Positive	No
